# Supplementary material for: Assessing the conservation and targets of putative sRNAs in Streptococcus pneumoniae
Source: Microbiol Spectr. 2025 Jun 24;13(8):e03252-24. doi: 10.1128/spectrum.03252-24 (PMC12323649; doi:10.1128/spectrum.03252-24)
Supplement: Data File S7 — TargetRNA predicted targets. [file spectrum.03252-24-s0007.xlsx]

## Sheet: TIGR4
sRNA_ID	sRNA_subseq_start	sRNA_subseq_end	target	strand	target_length	target_start	target_end	mRNA_subseq_start	mRNA_subseq_end	energy	P-value	probability	annotation	upstream_gene	upstream_start	upstream_end	downstream_gene	downstream_start	downstream_end	interaction
M1	112	137	carB (SP_RS06250)	comp	3177	1211315	1208139	-162	-135	-25.21	2.83708e-06	0.350508	carbamoyl-phosphate synthase large subunit	carbamoyl phosphate synthase small subunit	1211628	1212707	phosphorylcholine transferase LicD	1207055	1207864	(((..(.(((((((.....(((.(((((&))))))))....))))))).)..)))
M4	23	57	SP_RS07465	comp	399	1424300	1423902	-48	-14	-44.92	1.13093e-05	0.698399	GNAT family N-acetyltransferase	transcription elongation factor GreA	1424808	1425290	IS30 family transposase	1422451	1423457	(((((.(((((((((..((((((((((((((..((&)).))))))))))))))..)))))))))..)))))
M5	99	104	SP_RS05830	comp	1692	1124475	1122784	-82	-77	-8.17	1.42604e-07	0.510632	lactose-specific PTS transporter subunit EIIC	PTS lactose/cellobiose transporter subunit IIA	1124475	1124792	6-phospho-beta-galactosidase	1121169	1122575	((((((&))))))
M6	1	39	SP_RS13360	comp	180	853406	853227	-115	-77	-175.25	2.69452e-08	0.927086	tyrosine-type recombinase/integrase	S26 family signal peptidase	853739	853846	pyruvate kinase	851337	852842	(((((((((((((((((((((((((((((((((((((((&)))))))))))))))))))))))))))))))))))))))
M7	107	121	SP_RS02450	top	4980	476529	481508	-162	-148	-13.35	7.86618e-05	0.471342	bacterial Ig-like domain-containing protein	Na/Pi cotransporter family protein	474605	476236	phosphoglycerate kinase	481598	482794	(((((((((((((((&)))))))))))))))
M8	6	26	SP_RS04775	top	801	909204	910004	-39	-19	-43.33	2.83597e-07	0.724287	dihydroorotate dehydrogenase electron transfer subunit	VOC family protein	908574	908954	dihydroorotate dehydrogenase	910015	910953	((((..(((((((((((((((&))))))))))..)))))))))
M9	23	52	SP_RS02450	top	4980	476529	481508	-91	-66	-7.52	7.72831e-07	0.541734	bacterial Ig-like domain-containing protein	Na/Pi cotransporter family protein	474605	476236	phosphoglycerate kinase	481598	482794	((((((.(((((.((.((((((((((&))))))).)))..)).)))))...))))))
M10	1	39	SP_RS06190	top	1257	1193814	1195070	-32	7	-125.04	0.0018924	0.96027	ISL3 family transposase	YbaN family protein	1193095	1193454	type I DNA topoisomerase	1195085	1197184	(((((((((((((((((((((((((((.(((((((((((&))))))))))).)))))))))))))))))))))))))))
M12	1	39	mntE (SP_RS07655)	top	1185	1461305	1462489	-155	-117	-113.76	1.90011e-10	0.959383	CDF family manganese efflux transporter MntE	cation-translocating P-type ATPase	1458305	1461001	ABC-F family ATP-binding cassette domain-containing protein	1462632	1464503	(((((((((((((((((((((((((((((((((((((((&)))))))))))))))))))))))))))))))))))))))
M13	79	93	SP_RS02450	top	4980	476529	481508	-91	-73	-9.34	2.17222e-07	0.344257	bacterial Ig-like domain-containing protein	Na/Pi cotransporter family protein	474605	476236	phosphoglycerate kinase	481598	482794	(((((.......(((((((&)))))))...)))))
M14	58	73	cps4L (SP_RS01760)	top	1185	335260	336444	-51	-32	-6.92	1.49445e-07	0.340114	capsular polysaccharide biosynthesis protein Cps4L	capsular polysaccharide biosynthesis protein Cps4K	334030	335259	hypothetical protein	336485	336728	(((((.(((((.((...(((&)))))))))).)))))
M16	63	95	srtC-1 (SP_RS02295)	top	903	444795	445697	-16	9	-23.39	7.33458e-07	0.380202	PI-1 pilus system sortase SrtC-1	PI-1 pilus minor pilin RrgC	443276	444457	PI-1 pilus system sortase SrtC-2	445684	446577	(((((((..(((((((.((((((((&))))))))........)))))))...)))))))
M17	63	78	SP_RS01735	top	1080	329459	330538	-88	-73	-8.24	3.67668e-07	0.340093	polysaccharide pyruvyl transferase family protein	O-antigen polysaccharide polymerase Wzy	328056	329456	oligosaccharide flippase family protein	330528	331769	((((((((.(((((((&))))).))))))))))
M18	No predictions above threshold
M19	45	82	rpoB (SP_RS09855)	comp	3612	1869966	1866355	-84	-45	-12.93	0.00203527	0.736636	DNA-directed RNA polymerase subunit beta	tRNA-Cys	1870382	1870452	DNA-directed RNA polymerase subunit beta'	1862645	1866322	(((((((..((((..........(((((.....(((((((&)))))))...))))).......)))).....)))))))
M20	1	39	SP_RS13215	comp	150	124979	124830	-48	-10	-63.29	2.56109e-10	0.903248	hypothetical protein	ribonuclease J	125051	126730	tRNA uridine-5-carboxymethylaminomethyl(34) synthesis enzyme MnmG	122785	124698	(((((((((((((((((((((((((((((((((((((((&)))))))))))))))))))))))))))))))))))))))
M22	31	47	cps4L (SP_RS01760)	top	1185	335260	336444	-175	-156	-7.52	8.1258e-07	0.362235	capsular polysaccharide biosynthesis protein Cps4L	capsular polysaccharide biosynthesis protein Cps4K	334030	335259	hypothetical protein	336485	336728	(((((((((...((.(((((&))))).)))))))))))
M23	1	39	SP_RS13320	comp	246	623247	623002	-35	4	-139.33	7.12763e-14	0.91715	transposase	DUF3397 domain-containing protein	623457	623816	transposase	622391	623002	(((((((((((((((((((((((((((((((((((((((&)))))))))))))))))))))))))))))))))))))))
M24	2	10	SP_RS03845	top	1260	740402	741661	-86	-77	-6.69	0.000124048	0.398563	ABC transporter permease	ABC transporter ATP-binding protein	739699	740400	methionine--tRNA ligase	741785	743782	((((((.(((&)))))))))
M25	40	58	cps4L (SP_RS01760)	top	1185	335260	336444	-199	-180	-7.31	3.88522e-08	0.359614	capsular polysaccharide biosynthesis protein Cps4L	capsular polysaccharide biosynthesis protein Cps4K	334030	335259	hypothetical protein	336485	336728	((((......(((..(((((&)))))..))).....))))
M29	1	39	SP_RS13305	comp	225	603663	603439	-146	-107	-38.52	1.68315e-07	0.347363	hypothetical protein	S8 family serine peptidase	603895	610317	hypothetical protein	602966	603163	(((((((((..(((((((((((((((((.((((.((((((&)))))))))))))))))))))))))))...)))))))))
M30	61	69	SP_RS02450	top	4980	476529	481508	-41	-33	-9.02	0.004729	0.524391	bacterial Ig-like domain-containing protein	Na/Pi cotransporter family protein	474605	476236	phosphoglycerate kinase	481598	482794	(((((((((&)))))))))
M32	4	13	wzy (SP_RS01730)	top	1401	328056	329456	-79	-69	-6.74	8.52634e-07	0.37257	O-antigen polysaccharide polymerase Wzy	capsular polysaccharide biosynthesis protein Cps4H	326937	328055	polysaccharide pyruvyl transferase family protein	329459	330538	(((.((((.((&)).)))))))
M34	71	83	SP_RS02450	top	4980	476529	481508	-162	-151	-10.05	1.71326e-06	0.311307	bacterial Ig-like domain-containing protein	Na/Pi cotransporter family protein	474605	476236	phosphoglycerate kinase	481598	482794	((((((((((((&)))).))))))))
M36	10	19	SP_RS05830	comp	1692	1124475	1122784	-61	-52	-7.98	6.18463e-05	0.507073	lactose-specific PTS transporter subunit EIIC	PTS lactose/cellobiose transporter subunit IIA	1124475	1124792	6-phospho-beta-galactosidase	1121169	1122575	((((((((((&))))))))))
M37	4	9	SP_RS08540	comp	1275	1631071	1629797	50	55	-8.43	0.000216559	0.379709	hydroxymethylglutaryl-CoA reductase, degradative	hydroxymethylglutaryl-CoA synthase	1631071	1632243	LacI family DNA-binding transcriptional regulator	1628797	1629762	((((((&))))))
M39	3	22	SP_RS05830	comp	1692	1124475	1122784	-178	-156	-7.12	8.95763e-05	0.507633	lactose-specific PTS transporter subunit EIIC	PTS lactose/cellobiose transporter subunit IIA	1124475	1124792	6-phospho-beta-galactosidase	1121169	1122575	((((((...((((....((((((&))))))..))))..))))))
M40	45	65	SP_RS02450	top	4980	476529	481508	-13	8	-10.95	3.04622e-05	0.531491	bacterial Ig-like domain-containing protein	Na/Pi cotransporter family protein	474605	476236	phosphoglycerate kinase	481598	482794	((((((((.....((((((((&)))))))).....))))))))
M41	62	85	cps4L (SP_RS01760)	top	1185	335260	336444	-177	-156	-8.41	3.21849e-07	0.329902	capsular polysaccharide biosynthesis protein Cps4L	capsular polysaccharide biosynthesis protein Cps4K	334030	335259	hypothetical protein	336485	336728	(((((..((((...((((((((&))))))))...))))....)))))
M42	92	110	SP_RS06575	comp	1320	1263276	1261957	67	86	-7.46	1.14418e-06	0.36912	FtsX-like permease family protein	ABC transporter ATP-binding protein	1263279	1264019	hypothetical protein	1261687	1261824	(((((((((((...((((((&))))))..)))))))))))
M43	4	13	SP_RS02450	top	4980	476529	481508	-161	-152	-7.46	6.67664e-07	0.532929	bacterial Ig-like domain-containing protein	Na/Pi cotransporter family protein	474605	476236	phosphoglycerate kinase	481598	482794	((((((((((&))))))))))
M44	5	39	SP_RS10285	comp	864	1941742	1940879	-175	-149	-7.84	1.16388e-06	0.292527	L-ribulose-5-phosphate 3-epimerase	3-keto-L-gulonate-6-phosphate decarboxylase UlaD	1941746	1942411	L-ribulose-5-phosphate 4-epimerase	1940173	1940877	((((((((((((..(((..((((((((&)))))))).........)))..)))).))))))))
M45	4	10	SP_RS02450	top	4980	476529	481508	94	100	-10.38	4.48098e-08	0.332496	bacterial Ig-like domain-containing protein	Na/Pi cotransporter family protein	474605	476236	phosphoglycerate kinase	481598	482794	(((((((&)))))))
M46	53	72	SP_RS02450	top	4980	476529	481508	-59	-40	-11.75	0.00253232	0.498866	bacterial Ig-like domain-containing protein	Na/Pi cotransporter family protein	474605	476236	phosphoglycerate kinase	481598	482794	(((((((...((((((.(((&))).))))))...)))))))
M47	1	39	SP_RS06190	top	1257	1193814	1195070	-46	-8	-58.88	2.58058e-09	0.96027	ISL3 family transposase	YbaN family protein	1193095	1193454	type I DNA topoisomerase	1195085	1197184	(((((((((((((((((((((.(((((((((((((((((&))))))))))))))))).)))))))))))))))))))))
M48	6	25	SP_RS06575	comp	1320	1263276	1261957	53	74	-8.25	1.14472e-06	0.37192	FtsX-like permease family protein	ABC transporter ATP-binding protein	1263279	1264019	hypothetical protein	1261687	1261824	((((....((((...(((((((&)))))))..))))...))))
M49	42	50	SP_RS02450	top	4980	476529	481508	-107	-99	-6.79	1.81722e-06	0.373367	bacterial Ig-like domain-containing protein	Na/Pi cotransporter family protein	474605	476236	phosphoglycerate kinase	481598	482794	(((((((((&)))))))))
M50	3	7	SP_RS05830	comp	1692	1124475	1122784	-175	-171	-7.43	0.000128249	0.507633	lactose-specific PTS transporter subunit EIIC	PTS lactose/cellobiose transporter subunit IIA	1124475	1124792	6-phospho-beta-galactosidase	1121169	1122575	(((((&)))))
M52	41	56	SP_RS02450	top	4980	476529	481508	-80	-64	-9.6	6.13966e-06	0.56643	bacterial Ig-like domain-containing protein	Na/Pi cotransporter family protein	474605	476236	phosphoglycerate kinase	481598	482794	((((((...((((((((&))))))))..))))))
M53	1	15	SP_RS06575	comp	1320	1263276	1261957	-182	-169	-7.74	5.22113e-07	0.36377	FtsX-like permease family protein	ABC transporter ATP-binding protein	1263279	1264019	hypothetical protein	1261687	1261824	((((((..((((((&))))))...))))))
M59	49	56	SP_RS05830	comp	1692	1124475	1122784	-178	-171	-7.6	5.33342e-05	0.510472	lactose-specific PTS transporter subunit EIIC	PTS lactose/cellobiose transporter subunit IIA	1124475	1124792	6-phospho-beta-galactosidase	1121169	1122575	((((((((&))))))))
M61	86	101	wzy (SP_RS01730)	top	1401	328056	329456	26	41	-7.46	4.52885e-07	0.377412	O-antigen polysaccharide polymerase Wzy	capsular polysaccharide biosynthesis protein Cps4H	326937	328055	polysaccharide pyruvyl transferase family protein	329459	330538	(((((((..(((((((&)))))))..)))))))
M62	1	39	SP_RS11845	comp	1201	539654	538454	-32	7	-44.54	3.44964e-08	0.735923	transposase	DEAD/DEAH box helicase	540202	541067	Fic family protein	537536	538339	((((((..(((((((((((((((((((.(((((((((((&))))))))))).)))))))))))))))))))..))))))
M63	2	18	pnp (SP_RS02910)	top	2214	557963	560176	-178	-158	-8.77	0.0316694	0.797837	polyribonucleotide nucleotidyltransferase	methylenetetrahydrofolate reductase [NAD(P)H]	556412	557278	serine O-acetyltransferase	560192	560809	((((((....((.(((..(((&)))..))).))))))))
M64	102	106	SP_RS09170	top	1263	1755858	1757120	-12	-8	-7.48	4.27679e-06	0.435245	nucleobase:cation symporter-2 family protein	xanthine phosphoribosyltransferase	1755277	1755858	DpnD/PcfM family protein	1757170	1757631	(((((&)))))
M65	45	78	SP_RS08110	comp	2223	1543973	1541751	-24	13	-15.57	0.00244844	0.732042	bifunctional (p)ppGpp synthetase/guanosine-3',5'-bis(diphosphate) 3'-pyrophosphohydrolase	MBL fold metallo-hydrolase	1544932	1545561	D-aminoacyl-tRNA deacylase	1541278	1541721	(((.(((......(((((......(((..((((((((&)))))))).))).....)))))......))))))
M66	2	40	ruvB (SP_RS01270)	top	999	231600	232598	-135	-97	-134.88	2.77556e-15	0.95093	Holliday junction branch migration DNA helicase RuvB	type I toxin-antitoxin system Fst family toxin	231373	231465	nucleotidyltransferase family protein	232579	233151	((((((((((((((((((((((((((((((((((.((((&)))).))))))))))))))))))))))))))))))))))
M67	28	36	SP_RS02450	top	4980	476529	481508	-107	-99	-9.66	0.00159457	0.548399	bacterial Ig-like domain-containing protein	Na/Pi cotransporter family protein	474605	476236	phosphoglycerate kinase	481598	482794	(((((((((&)))))))))
M68	27	63	SP_RS13360	comp	180	853406	853227	8	47	-28.1	8.46143e-08	0.388217	tyrosine-type recombinase/integrase	S26 family signal peptidase	853739	853846	pyruvate kinase	851337	852842	((((((((((...(((((.((((((((...((((((.(((&))).)))))))))))))).)))))...))))))))))
M69	1	39	SP_RS07460	comp	1007	1423457	1422451	-35	4	-54.45	1.63699e-11	0.928536	IS30 family transposase	GNAT family N-acetyltransferase	1423902	1424300	F0F1 ATP synthase subunit C	1422176	1422376	(((((((((((((((((((((((((((((((((((((((&)))))))))))))))))))))))))))))))))))))))
M70	43	55	SP_RS02450	top	4980	476529	481508	87	100	-6.5	9.45138e-09	0.408985	bacterial Ig-like domain-containing protein	Na/Pi cotransporter family protein	474605	476236	phosphoglycerate kinase	481598	482794	((((((((.(((((&)))))))))))))
M71	25	53	SP_RS07995	comp	1464	1522060	1520597	-134	-104	-24.1	1.24845e-05	0.32628	PRD domain-containing protein	IS200/IS605-like element ISSpn6 family transposase	1522724	1523197	PTS sugar transporter subunit IIA	1520176	1520604	(((((.((((((..((((((.((((((((((&)))))))))))))))).)))))).)))))
M73	173	200	SP_RS13485	comp	297	1731359	1731063	-37	-11	-24.9	0.000946184	0.399287	hypothetical protein	LacI family DNA-binding transcriptional regulator	1731967	1732968	anthranilate synthase component I	1729330	1730691	(((((.((.(.((((((.(((((((((&))))))))).)))))).)))...)))))
M74	91	113	SP_RS06575	comp	1320	1263276	1261957	53	76	-7.99	4.10812e-07	0.368599	FtsX-like permease family protein	ABC transporter ATP-binding protein	1263279	1264019	hypothetical protein	1261687	1261824	(((((((.(......(((((((((&))))))))).....).)))))))
M75	14	32	wzy (SP_RS01730)	top	1401	328056	329456	-21	4	-7.66	8.34563e-09	0.400486	O-antigen polysaccharide polymerase Wzy	capsular polysaccharide biosynthesis protein Cps4H	326937	328055	polysaccharide pyruvyl transferase family protein	329459	330538	(((((.....(((...(((((.(((&)))))))))))...)))))
M76	80	85	SP_RS02450	top	4980	476529	481508	95	100	-9.91	8.11179e-07	0.567422	bacterial Ig-like domain-containing protein	Na/Pi cotransporter family protein	474605	476236	phosphoglycerate kinase	481598	482794	((((((&))))))
M77	41	46	SP_RS02450	top	4980	476529	481508	59	64	-9.02	3.87605e-07	0.56643	bacterial Ig-like domain-containing protein	Na/Pi cotransporter family protein	474605	476236	phosphoglycerate kinase	481598	482794	((((((&))))))
M79	92	97	SP_RS02450	top	4980	476529	481508	60	65	-6.63	1.03751e-09	0.408985	bacterial Ig-like domain-containing protein	Na/Pi cotransporter family protein	474605	476236	phosphoglycerate kinase	481598	482794	((((((&))))))
M80	36	45	SP_RS02450	top	4980	476529	481508	-82	-73	-7.12	7.52646e-08	0.324239	bacterial Ig-like domain-containing protein	Na/Pi cotransporter family protein	474605	476236	phosphoglycerate kinase	481598	482794	(((((.((((&)))).)))))
M81	66	80	SP_RS02450	top	4980	476529	481508	-40	-26	-8.2	1.91545e-06	0.56643	bacterial Ig-like domain-containing protein	Na/Pi cotransporter family protein	474605	476236	phosphoglycerate kinase	481598	482794	((((((((...((((&))))...))))))))

## Sheet: D39
sRNA_ID	sRNA_subseq_start	sRNA_subseq_end	target	strand	target_length	target_start	target_end	mRNA_subseq_start	mRNA_subseq_end	energy	P-value	probability	annotation	upstream_gene	upstream_start	upstream_end	downstream_gene	downstream_start	downstream_end	interaction
M1	112	137	carB (SPD_RS06035)	comp	3177	1165457	1162281	-162	-135	-25.21	3.30856e-06	0.350508	carbamoyl-phosphate synthase large subunit	carbamoyl phosphate synthase small subunit	1165770	1166849	phosphorylcholine transferase LicD	1161197	1162006	(((..(.(((((((.....(((.(((((&))))))))....))))))).)..)))
M4	16	50	SPD_RS05435	comp	848	1028489	1027642	-78	-44	-45.4	1.48402e-05	0.700723	IS630 family transposase	diacylglycerol kinase family lipid kinase	1028659	1028814	tyrosine-type recombinase/integrase	1027296	1027742	(((((..(((((((((.(((((((((((((.((((&)))).))))))))))))).)))))))))..)))))
M5	80	88	SPD_RS05620	comp	1692	1077875	1076184	-120	-112	-7.9	1.40976e-06	0.507073	lactose-specific PTS transporter subunit EIIC	PTS lactose/cellobiose transporter subunit IIA	1077875	1078192	6-phospho-beta-galactosidase	1074569	1075975	(((((((((&)))))))))
M6	59	93	SPD_RS02450	comp	2334	466243	463910	21	57	-22.76	8.78452e-05	0.349078	DEAD/DEAH box helicase family protein	DUF2812 domain-containing protein	466851	467360	class I SAM-dependent DNA methyltransferase	462434	463897	((((((((....(((.(.((..(((((.(((((((((&)))))))))))))).)).).)))....))))))))
M7	107	121	SPD_RS02385	top	4980	448644	453623	-162	-148	-13.13	0.000116959	0.460758	bacterial Ig-like domain-containing protein	Na/Pi cotransporter family protein	446720	448351	phosphoglycerate kinase	453713	454909	(((((((((((((((&)))))))))))))))
M8	6	26	SPD_RS04580	top	801	864711	865511	-39	-19	-43.33	1.53602e-07	0.724287	dihydroorotate dehydrogenase electron transfer subunit	VOC family protein	864081	864461	dihydroorotate dehydrogenase	865474	866460	((((..(((((((((((((((&))))))))))..)))))))))
M9	23	53	SPD_RS02385	top	4980	448644	453623	-92	-66	-7.43	9.65514e-07	0.532929	bacterial Ig-like domain-containing protein	Na/Pi cotransporter family protein	446720	448351	phosphoglycerate kinase	453713	454909	(((((((.(((((.((.((((((((((&))))))).)))..)).)))))...)))))))
M10	1	39	SPD_RS00225	comp	1277	41500	40224	-32	7	-133.83	0.000700448	0.962572	ISL3-like element IS1167 family transposase	peptide cleavage/export ABC transporter ComA	41902	44055	PncF family bacteriocin immunity protein	39747	39872	(((((((.(((((((((((((((((((((((((((((((&))))))))))))))))))))))))))))))).)))))))
M12	1	39	mntE (SPD_RS07360)	top	1185	1404278	1405462	-155	-117	-112.67	9.58247e-11	0.959383	CDF family manganese efflux transporter MntE	cation-translocating P-type ATPase	1401278	1403974	ABC-F family ATP-binding cassette domain-containing protein	1405605	1407476	(((((((((((((((((((((((((((((((((((((((&)))))))))))))))))))))))))))))))))))))))
M13	67	95	SPD_RS02655	top	963	498258	499220	-14	20	-8.42	1.96567e-07	0.364705	hypothetical protein	GNAT family protein	497699	498256	valine--tRNA ligase	499232	501883	(((.((...........(((((...(((((.(((&))).)))))))))).........)).)))
M14	60	79	efeB (SPD_RS06165)	comp	1014	1186007	1184994	-54	-36	-8.07	5.80963e-08	0.346321	iron uptake transporter deferrochelatase/peroxidase subunit	winged helix-turn-helix domain-containing protein	1186010	1186591	hypothetical protein	1184441	1185019	(((((.(.(((((.(((((&))))).))))).).).))))
M16	77	109	ribD (SPD_RS00940)	comp	1101	173759	172659	-25	7	-24.04	4.6068e-07	0.390385	bifunctional diaminohydroxyphosphoribosylaminopyrimidine deaminase/5-amino-6-(5-phosphoribosylamino)uracil reductase RibD	Holliday junction branch migration protein RuvA	174163	174756	riboflavin synthase	172039	172674	(((((((((((((((.((..((((((((((((&)).))))))))))..))))))))))).))))))
M17	142	153	SPD_RS11640	top	378	944459	944836	-16	-5	-8.26	8.77938e-07	0.309372	hypothetical protein	hypothetical protein	943680	944456	SAG1252 family conjugative relaxosome accessory protein	945668	946027	(((((((.((((&)))).)))))))
M18	72	103	SPD_RS05495	top	1551	1045476	1047026	-103	-64	-23.62	5.55542e-06	0.273556	ClC family H(+)/Cl(-) exchange transporter	ribonuclease HII	1044681	1045460	tyrosine recombinase XerS	1047610	1048680	((((.(((......(((...(((((((..(((((.(((((&)))))))))).)).)))))..))).)))))))
M19	34	55	SPD_RS02450	comp	2334	466243	463910	23	48	-25.81	0.000798252	0.773907	DEAD/DEAH box helicase family protein	DUF2812 domain-containing protein	466851	467360	class I SAM-dependent DNA methyltransferase	462434	463897	((((((((..((((....((((((((&))))))))..))))))))))))
M20	14	21	SPD_RS02385	top	4980	448644	453623	-42	-35	-8.46	3.06986e-07	0.56643	bacterial Ig-like domain-containing protein	Na/Pi cotransporter family protein	446720	448351	phosphoglycerate kinase	453713	454909	((((((((&))))))))
M22	31	37	SPD_RS02655	top	963	498258	499220	5	11	-8.34	1.09287e-06	0.364705	hypothetical protein	GNAT family protein	497699	498256	valine--tRNA ligase	499232	501883	(((((((&)))))))
M23	1	39	SPD_RS06200	top	438	1189942	1190379	-35	4	-117.41	1.47105e-13	0.929933	hypothetical protein	hypothetical protein	1189795	1189981	hypothetical protein	1190381	1190449	(((((((((((((((((((((((((((((((((((((((&)))))))))))))))))))))))))))))))))))))))
M24	2	10	SPD_RS03710	top	1260	702616	703875	-86	-77	-6.69	0.000288461	0.398563	ABC transporter permease	ABC transporter ATP-binding protein	701913	702614	methionine--tRNA ligase	703999	705996	((((((.(((&)))))))))
M25	35	44	SPD_RS02385	top	4980	448644	453623	-165	-156	-9.15	1.30648e-06	0.299264	bacterial Ig-like domain-containing protein	Na/Pi cotransporter family protein	446720	448351	phosphoglycerate kinase	453713	454909	((((((((((&))))))))))
M29	18	23	SPD_RS02655	top	963	498258	499220	-16	-11	-7.2	2.83935e-07	0.368333	hypothetical protein	GNAT family protein	497699	498256	valine--tRNA ligase	499232	501883	((((((&))))))
M30	61	69	SPD_RS02385	top	4980	448644	453623	-41	-33	-9.02	0.00386515	0.524391	bacterial Ig-like domain-containing protein	Na/Pi cotransporter family protein	446720	448351	phosphoglycerate kinase	453713	454909	(((((((((&)))))))))
M32	9	14	SPD_RS06285	comp	1320	1205222	1203903	94	99	-7.9	8.68533e-07	0.368599	FtsX-like permease family protein	ABC transporter ATP-binding protein	1205225	1205965	hypothetical protein	1203633	1203770	((((((&))))))
M34	42	62	SPD_RS02655	top	963	498258	499220	-199	-180	-7.95	7.24208e-07	0.361412	hypothetical protein	GNAT family protein	497699	498256	valine--tRNA ligase	499232	501883	((((((.((..(((.(((((&))))).)))..))..))))))
M36	19	22	SPD_RS05620	comp	1692	1077875	1076184	-83	-80	-8.22	2.74725e-05	0.510632	lactose-specific PTS transporter subunit EIIC	PTS lactose/cellobiose transporter subunit IIA	1077875	1078192	6-phospho-beta-galactosidase	1074569	1075975	((((&))))
M37	92	101	SPD_RS05620	comp	1692	1077875	1076184	-71	-62	-6.82	0.000108746	0.466356	lactose-specific PTS transporter subunit EIIC	PTS lactose/cellobiose transporter subunit IIA	1077875	1078192	6-phospho-beta-galactosidase	1074569	1075975	((((((((((&))))))))))
M39	11	18	SPD_RS05620	comp	1692	1077875	1076184	77	84	-7.17	9.57918e-05	0.507633	lactose-specific PTS transporter subunit EIIC	PTS lactose/cellobiose transporter subunit IIA	1077875	1078192	6-phospho-beta-galactosidase	1074569	1075975	((.(((((&))))).))
M40	45	65	SPD_RS02385	top	4980	448644	453623	-13	8	-10.95	2.24291e-05	0.531491	bacterial Ig-like domain-containing protein	Na/Pi cotransporter family protein	446720	448351	phosphoglycerate kinase	453713	454909	((((((((.....((((((((&)))))))).....))))))))
M41	1	18	efeB (SPD_RS06165)	comp	1014	1186007	1184994	40	58	-7.76	4.94872e-07	0.33843	iron uptake transporter deferrochelatase/peroxidase subunit	winged helix-turn-helix domain-containing protein	1186010	1186591	hypothetical protein	1184441	1185019	((((.......((((((((&))))))))......))))
M42	92	110	SPD_RS06285	comp	1320	1205222	1203903	67	86	-7.46	6.17436e-07	0.36912	FtsX-like permease family protein	ABC transporter ATP-binding protein	1205225	1205965	hypothetical protein	1203633	1203770	(((((((((((...((((((&))))))..)))))))))))
M43	4	13	SPD_RS02385	top	4980	448644	453623	-161	-152	-7.46	3.33031e-07	0.532929	bacterial Ig-like domain-containing protein	Na/Pi cotransporter family protein	446720	448351	phosphoglycerate kinase	453713	454909	((((((((((&))))))))))
M44	5	39	SPD_RS09805	comp	864	1830198	1829335	-175	-149	-7.85	7.25547e-07	0.292527	L-ribulose-5-phosphate 3-epimerase	3-keto-L-gulonate-6-phosphate decarboxylase UlaD	1830202	1830867	L-ribulose-5-phosphate 4-epimerase	1828629	1829333	((((((((((((..(((..((((((((&)))))))).........)))..)))).))))))))
M45	4	10	SPD_RS02385	top	4980	448644	453623	94	100	-10.38	9.79692e-08	0.320013	bacterial Ig-like domain-containing protein	Na/Pi cotransporter family protein	446720	448351	phosphoglycerate kinase	453713	454909	(((((((&)))))))
M46	53	72	SPD_RS02385	top	4980	448644	453623	-59	-40	-11.78	0.00178762	0.498866	bacterial Ig-like domain-containing protein	Na/Pi cotransporter family protein	446720	448351	phosphoglycerate kinase	453713	454909	(((((((...((((((.(((&))).))))))...)))))))
M47	1	38	SPD_RS00225	comp	1277	41500	40224	-45	-8	-58.27	5.96074e-10	0.962572	ISL3-like element IS1167 family transposase	peptide cleavage/export ABC transporter ComA	41902	44055	PncF family bacteriocin immunity protein	39747	39872	((((((((((((((((((((((((((((((((((((((&))))))))))))))))))))))))))))))))))))))
M48	6	25	SPD_RS06285	comp	1320	1205222	1203903	53	74	-8.25	9.82906e-07	0.37192	FtsX-like permease family protein	ABC transporter ATP-binding protein	1205225	1205965	hypothetical protein	1203633	1203770	((((....((((...(((((((&)))))))..))))...))))
M49	37	47	SPD_RS06285	comp	1320	1205222	1203903	-32	-23	-6.82	6.57856e-06	0.331523	FtsX-like permease family protein	ABC transporter ATP-binding protein	1205225	1205965	hypothetical protein	1203633	1203770	((((((((((&)).))))))))
M50	3	7	SPD_RS05620	comp	1692	1077875	1076184	-175	-171	-7.39	0.000160783	0.514536	lactose-specific PTS transporter subunit EIIC	PTS lactose/cellobiose transporter subunit IIA	1077875	1078192	6-phospho-beta-galactosidase	1074569	1075975	(((((&)))))
M52	41	56	SPD_RS02385	top	4980	448644	453623	-80	-64	-9.54	6.80099e-06	0.56643	bacterial Ig-like domain-containing protein	Na/Pi cotransporter family protein	446720	448351	phosphoglycerate kinase	453713	454909	((((((...((((((((&))))))))..))))))
M53	1	15	SPD_RS06285	comp	1320	1205222	1203903	-182	-169	-7.74	1.16743e-06	0.36377	FtsX-like permease family protein	ABC transporter ATP-binding protein	1205225	1205965	hypothetical protein	1203633	1203770	((((((..((((((&))))))...))))))
M59	49	56	SPD_RS05620	comp	1692	1077875	1076184	-178	-171	-7.56	1.53589e-05	0.517374	lactose-specific PTS transporter subunit EIIC	PTS lactose/cellobiose transporter subunit IIA	1077875	1078192	6-phospho-beta-galactosidase	1074569	1075975	((((((((&))))))))
M61	61	72	SPD_RS05090	top	1224	956492	957715	-33	-22	-7.91	2.04396e-06	0.35841	ATP phosphoribosyltransferase regulatory subunit	AMP-binding protein	955180	956490	hypothetical protein	957705	958655	(((.((((((((&)))))))).)))
M62	1	39	SPD_RS00225	comp	1277	41500	40224	-32	7	-56.29	1.01965e-09	0.962572	ISL3-like element IS1167 family transposase	peptide cleavage/export ABC transporter ComA	41902	44055	PncF family bacteriocin immunity protein	39747	39872	(((((((((((((((((((((((((((((((((((((((&)))))))))))))))))))))))))))))))))))))))
M63	2	18	pnp (SPD_RS02755)	top	2214	523341	525554	-178	-158	-8.77	0.0345132	0.797837	polyribonucleotide nucleotidyltransferase	methylenetetrahydrofolate reductase [NAD(P)H]	521790	522656	serine O-acetyltransferase	525570	526187	((((((....((.(((..(((&)))..))).))))))))
M64	17	30	SPD_RS05620	comp	1692	1077875	1076184	-181	-167	-8.4	2.43465e-06	0.510632	lactose-specific PTS transporter subunit EIIC	PTS lactose/cellobiose transporter subunit IIA	1077875	1078192	6-phospho-beta-galactosidase	1074569	1075975	(((((((.(((((((&))))))))))))))
M65	45	78	SPD_RS07755	comp	2223	1472689	1470467	-24	13	-15.57	0.00222063	0.732042	bifunctional (p)ppGpp synthetase/guanosine-3',5'-bis(diphosphate) 3'-pyrophosphohydrolase	MBL fold metallo-hydrolase	1473684	1474313	D-aminoacyl-tRNA deacylase	1469994	1470437	(((.(((......(((((......(((..((((((((&)))))))).))).....)))))......))))))
M66	1	39	ruvB (SPD_RS01315)	top	999	232129	233127	-133	-95	-151.41	1.11022e-16	0.950298	Holliday junction branch migration DNA helicase RuvB	type I toxin-antitoxin system Fst family toxin	231903	231995	nucleotidyltransferase family protein	233108	233680	(((((((((((((((((((((((((((((((((((((((&)))))))))))))))))))))))))))))))))))))))
M67	28	36	SPD_RS02385	top	4980	448644	453623	-107	-99	-9.71	0.00175225	0.525397	bacterial Ig-like domain-containing protein	Na/Pi cotransporter family protein	446720	448351	phosphoglycerate kinase	453713	454909	(((((((((&)))))))))
M68	88	109	SPD_RS02385	top	4980	448644	453623	28	50	-10.63	1.57483e-06	0.320013	bacterial Ig-like domain-containing protein	Na/Pi cotransporter family protein	446720	448351	phosphoglycerate kinase	453713	454909	((((((..(((((.(.((.((((&)))).))).)))))..))))))
M69	1	39	SPD_RS04330	comp	876	825487	824612	-35	4	-55.5	1.77952e-11	0.926602	IS30 family transposase	aminotransferase class I/II-fold pyridoxal phosphate-dependent enzyme	826194	827669	VIT family protein	823942	824616	(((((((((((((((((((((((((((((((((((((((&)))))))))))))))))))))))))))))))))))))))
M70	2	13	SPD_RS02655	top	963	498258	499220	-199	-189	-8.2	1.83041e-07	0.364705	hypothetical protein	GNAT family protein	497699	498256	valine--tRNA ligase	499232	501883	(((((((((((&)))))))).)))
M71	239	243	dnaA (SPD_RS00005)	top	1362	1	1362	-161	-157	-7.28	4.2044e-06	0.36912	chromosomal replication initiator protein DnaA	N/A	N/A	N/A	DNA polymerase III subunit beta	1521	2657	(((((&)))))
M73	173	200	SPD_RS11750	comp	207	1618912	1618706	-37	-11	-23.8	0.000577925	0.467563	hypothetical protein	LacI family DNA-binding transcriptional regulator	1619520	1620521	hypothetical protein	1618468	1618623	(((((.((.(.((((((.(((((((((&))))))))).)))))).)))...)))))
M74	91	113	SPD_RS06285	comp	1320	1205222	1203903	53	76	-7.99	4.28083e-07	0.368599	FtsX-like permease family protein	ABC transporter ATP-binding protein	1205225	1205965	hypothetical protein	1203633	1203770	(((((((.(......(((((((((&))))))))).....).)))))))
M75	57	61	SPD_RS02295	top	1887	427314	429200	-132	-128	-8.08	1.70033e-07	0.345383	DUF4838 domain-containing protein	PTS sugar transporter subunit IIC	425990	427312	PTS lactose/cellobiose transporter subunit IIA	429368	429712	(((((&)))))
M76	80	85	SPD_RS02385	top	4980	448644	453623	95	100	-9.91	6.03511e-07	0.567422	bacterial Ig-like domain-containing protein	Na/Pi cotransporter family protein	446720	448351	phosphoglycerate kinase	453713	454909	((((((&))))))
M77	41	46	SPD_RS02385	top	4980	448644	453623	59	64	-9.02	3.51835e-07	0.56643	bacterial Ig-like domain-containing protein	Na/Pi cotransporter family protein	446720	448351	phosphoglycerate kinase	453713	454909	((((((&))))))
M79	68	97	SPD_RS05090	top	1224	956492	957715	-45	-8	-7.07	3.06818e-09	0.358925	ATP phosphoribosyltransferase regulatory subunit	AMP-binding protein	955180	956490	hypothetical protein	957705	958655	(((((((..(((((.((.....((..((((((..((((&))))..))))))..))))))))))))))))
M80	84	110	SPD_RS05090	top	1224	956492	957715	-103	-73	-7.63	6.02082e-09	0.361544	ATP phosphoribosyltransferase regulatory subunit	AMP-binding protein	955180	956490	hypothetical protein	957705	958655	((((.((((......(((((..(((((((((&))))))))))))))....)))).))))
M81	66	80	SPD_RS02385	top	4980	448644	453623	-40	-26	-8.2	8.12773e-07	0.56643	bacterial Ig-like domain-containing protein	Na/Pi cotransporter family protein	446720	448351	phosphoglycerate kinase	453713	454909	((((((((...((((&))))...))))))))

## Sheet: TVO_1901920
sRNA_ID	sRNA_subseq_start	sRNA_subseq_end	target	strand	target_length	target_start	target_end	mRNA_subseq_start	mRNA_subseq_end	energy	P-value	probability	annotation	upstream_gene	upstream_start	upstream_end	downstream_gene	downstream_start	downstream_end	interaction
M1	112	137	carB (EQH15_RS05920)	comp	3177	1176789	1173613	-162	-135	-25.21	2.28931e-06	0.350508	carbamoyl-phosphate synthase large subunit	carbamoyl phosphate synthase small subunit	1177102	1178181	phosphorylcholine transferase LicD	1172529	1173338	(((..(.(((((((.....(((.(((((&))))))))....))))))).)..)))
M4	1	39	EQH15_RS02545	comp	240	496308	496069	-39	-1	-146.59	1.79597e-06	0.951511	hypothetical protein	hypothetical protein	496470	496757	molecular chaperone DnaJ	494611	495747	(((((((((((((((((((.(((((((((((((((((((&))))))))))))))))))).)))))))))))))))))))
M5	62	78	EQH15_RS01460	top	1323	271354	272676	-2	14	-8.04	4.95036e-06	0.37192	folylpolyglutamate synthase/dihydrofolate synthase family protein	dihydropteroate synthase	270378	271352	GTP cyclohydrolase I FolE	272657	273211	((((((((..((((((&))))))..)).))))))
M6	1	39	EQH15_RS04250	comp	249	839939	839691	-115	-77	-167.5	8.78525e-09	0.953571	tyrosine-type recombinase/integrase	S24 family peptidase	840116	840331	pyruvate kinase	837922	839427	(((((((((((((((((((((((((((((((((((((((&)))))))))))))))))))))))))))))))))))))))
M7	107	121	EQH15_RS02450	top	4980	471060	476039	-162	-148	-13.13	0.000126671	0.460758	bacterial Ig-like domain-containing protein	Na/Pi cotransporter family protein	469136	470767	phosphoglycerate kinase	476129	477325	(((((((((((((((&)))))))))))))))
M8	6	26	EQH15_RS04570	top	801	893628	894428	-39	-19	-42.9	4.41158e-07	0.724287	dihydroorotate dehydrogenase electron transfer subunit	VOC family protein	892998	893378	dihydroorotate dehydrogenase	894439	895377	((((..(((((((((((((((&))))))))))..)))))))))
M9	23	53	EQH15_RS02450	top	4980	471060	476039	-92	-66	-7.43	1.5505e-06	0.532929	bacterial Ig-like domain-containing protein	Na/Pi cotransporter family protein	469136	470767	phosphoglycerate kinase	476129	477325	(((((((.(((((.((.((((((((((&))))))).)))..)).)))))...)))))))
M10	1	39	EQH15_RS05230	comp	1327	1019011	1017685	-32	7	-160.98	0.00112527	0.95151	ISL3 family transposase	YbaB/EbfC family nucleoid-associated protein	1019192	1019491	phosphate acetyltransferase	1016449	1017423	(((((((((((((((((((((((((((.(((((((((((&))))))))))).)))))))))))))))))))))))))))
M12	1	39	mntE (EQH15_RS06975)	top	1185	1389228	1390412	-155	-117	-113.76	3.73692e-10	0.959383	CDF family manganese efflux transporter MntE	cation-translocating P-type ATPase	1386228	1388924	ATP-binding cassette domain-containing protein	1390555	1392426	(((((((((((((((((((((((((((((((((((((((&)))))))))))))))))))))))))))))))))))))))
M13	67	95	EQH15_RS02745	top	963	524501	525463	-14	20	-8.42	2.27545e-07	0.364705	hypothetical protein	GNAT family protein	523942	524499	valine--tRNA ligase	525475	528126	(((.((...........(((((...(((((.(((&))).)))))))))).........)).)))
M14	60	79	efeB (EQH15_RS06065)	comp	1014	1204285	1203272	-54	-36	-8.07	1.18981e-07	0.346321	iron uptake transporter deferrochelatase/peroxidase subunit	winged helix-turn-helix domain-containing protein	1204288	1204869	hypothetical protein	1202719	1203297	(((((.(.(((((.(((((&))))).))))).).).))))
M16	13	46	EQH15_RS10850	top	123	1164463	1164585	-177	-143	-23.83	1.72957e-06	0.351981	hypothetical protein	TIGR00341 family protein	1162842	1163885	DNA-processing protein DprA	1164768	1165616	(((((((((..(((((...(((((((.((((((((&)))))))).)))))))...))))).)))))))))
M17	63	99	EQH15_RS02450	top	4980	471060	476039	36	68	-12.25	9.13039e-07	0.286359	bacterial Ig-like domain-containing protein	Na/Pi cotransporter family protein	469136	470767	phosphoglycerate kinase	476129	477325	((((...(((..(((((.(((((((((..((((&))))..)))))))))...)))))..))).....))))
M18	163	199	cbpF (EQH15_RS02025)	top	1023	380723	381745	50	86	-23.92	7.71478e-06	0.25997	choline-binding protein CbpF	choline-binding protein CbpG	379883	380704	IS3 family transposase	381873	383221	((((((((((....((((......(((((((((((((&)))))))))))))......))))....))))))))))
M19	34	55	EQH15_RS02510	comp	2334	488683	486350	23	48	-25.81	0.0011683	0.773907	DEAD/DEAH box helicase family protein	DUF2812 domain-containing protein	489290	489799	class I SAM-dependent DNA methyltransferase	484869	486332	((((((((..((((....((((((((&))))))))..))))))))))))
M20	14	21	EQH15_RS02450	top	4980	471060	476039	-42	-35	-8.46	5.07342e-07	0.56643	bacterial Ig-like domain-containing protein	Na/Pi cotransporter family protein	469136	470767	phosphoglycerate kinase	476129	477325	((((((((&))))))))
M22	55	62	EQH15_RS07195	comp	1344	1428704	1427361	-46	-39	-8.35	1.85458e-06	0.37192	virulence-associated E family protein	bifunctional DNA primase/polymerase	1428707	1429528	hypothetical protein	1426915	1427067	((((((((&))))))))
M23	1	39	EQH15_RS10910	comp	246	613416	613171	-35	4	-119.66	1.99996e-12	0.91715	transposase	DUF3397 domain-containing protein	613628	613987	hypothetical protein	612758	613171	(((((((((((((((((((((((((((((((((((((((&)))))))))))))))))))))))))))))))))))))))
M24	33	42	EQH15_RS05535	comp	1692	1098448	1096757	-15	-6	-7.65	5.2951e-05	0.510472	lactose-specific PTS transporter subunit EIIC	PTS lactose/cellobiose transporter subunit IIA	1098448	1098765	6-phospho-beta-galactosidase	1095142	1096548	(((((((.((&)).)))))))
M25	4	15	EQH15_RS09830	top	1133	1897477	1898609	40	51	-8.41	5.15674e-07	0.332321	site-specific integrase	DUF3173 domain-containing protein	1897270	1897473	hypothetical protein	1898650	1899087	((((((((((((&))))))))))))
M29	19	30	EQH15_RS01840	top	1386	339989	341374	-4	7	-7.49	1.25129e-06	0.37177	oligosaccharide flippase family protein	glycosyltransferase 61 family protein	338755	339987	CDP-glycerol--glycerophosphate glycerophosphotransferase	341382	342530	(((((((((((&))))).))))))
M30	22	60	EQH15_RS05360	comp	144	1046880	1046737	-40	-1	-53.29	0.000194946	0.928571	integrase	transposase	1046915	1048221	surface-displayed alpha-enolase	1045295	1046599	((((((((...(((((((((((((((((((((((((((((&)))))))))))))))))))))))))))))..))))))))
M32	26	46	EQH15_RS07195	comp	1344	1428704	1427361	-193	-171	-8.07	1.14124e-06	0.37192	virulence-associated E family protein	bifunctional DNA primase/polymerase	1428707	1429528	hypothetical protein	1426915	1427067	(((((((((..(((((..(((((&)))))..))))))))))))))
M34	42	62	EQH15_RS02745	top	963	524501	525463	-199	-180	-7.95	1.09271e-06	0.361412	hypothetical protein	GNAT family protein	523942	524499	valine--tRNA ligase	525475	528126	((((((.((..(((.(((((&))))).)))..))..))))))
M36	10	19	EQH15_RS05535	comp	1692	1098448	1096757	-61	-52	-8.04	6.6018e-05	0.510632	lactose-specific PTS transporter subunit EIIC	PTS lactose/cellobiose transporter subunit IIA	1098448	1098765	6-phospho-beta-galactosidase	1095142	1096548	((((((((((&))))))))))
M37	90	100	EQH15_RS00640	comp	1680	125657	123978	91	100	-8.35	0.000242735	0.369651	ribonuclease J	DNA-dependent RNA polymerase subunit epsilon	125659	125892	hypothetical protein	123847	124041	((((((((((&))))))).)))
M39	3	22	EQH15_RS05535	comp	1692	1098448	1096757	-178	-156	-7.12	0.000103527	0.507633	lactose-specific PTS transporter subunit EIIC	PTS lactose/cellobiose transporter subunit IIA	1098448	1098765	6-phospho-beta-galactosidase	1095142	1096548	((((((...((((....((((((&))))))..))))..))))))
M40	45	65	EQH15_RS02450	top	4980	471060	476039	-13	8	-10.95	3.54744e-05	0.531491	bacterial Ig-like domain-containing protein	Na/Pi cotransporter family protein	469136	470767	phosphoglycerate kinase	476129	477325	((((((((.....((((((((&)))))))).....))))))))
M41	1	18	efeB (EQH15_RS06065)	comp	1014	1204285	1203272	40	58	-7.76	9.59388e-07	0.33843	iron uptake transporter deferrochelatase/peroxidase subunit	winged helix-turn-helix domain-containing protein	1204288	1204869	hypothetical protein	1202719	1203297	((((.......((((((((&))))))))......))))
M42	34	66	EQH15_RS02745	top	963	524501	525463	-83	-52	-6.44	3.0996e-06	0.337735	hypothetical protein	GNAT family protein	523942	524499	valine--tRNA ligase	525475	528126	(((((((((.(((.....((((((((...(((&)))....))))))))....)))..)))))))))
M43	1	39	EQH15_RS05360	comp	144	1046880	1046737	-56	-18	-52.17	9.12574e-10	0.928571	integrase	transposase	1046915	1048221	surface-displayed alpha-enolase	1045295	1046599	((((((((((((((.((((((((((((((((((((((((&)))))))))))))))))))))))).))))))))))))))
M44	28	62	EQH15_RS09615	comp	864	1862880	1862017	-95	-64	-8.22	9.5988e-07	0.299832	L-ribulose-5-phosphate 3-epimerase	3-keto-L-gulonate-6-phosphate decarboxylase UlaD	1862884	1863549	L-ribulose-5-phosphate 4-epimerase	1861311	1862015	(((((((..(((...((((....(((((((((&)))))).)))..))))......)))..)).)))))
M45	4	10	EQH15_RS02450	top	4980	471060	476039	94	100	-10.38	1.05711e-07	0.320013	bacterial Ig-like domain-containing protein	Na/Pi cotransporter family protein	469136	470767	phosphoglycerate kinase	476129	477325	(((((((&)))))))
M46	53	91	EQH15_RS05360	comp	144	1046880	1046737	-40	-1	-89.43	3.32615e-07	0.928571	integrase	transposase	1046915	1048221	surface-displayed alpha-enolase	1045295	1046599	((((((((...(((((((((((((((((((((((((((((&)))))))))))))))))))))))))))))..))))))))
M47	1	39	EQH15_RS05230	comp	1327	1019011	1017685	-46	-8	-60.4	6.75601e-11	0.95151	ISL3 family transposase	YbaB/EbfC family nucleoid-associated protein	1019192	1019491	phosphate acetyltransferase	1016449	1017423	(((((((((((((((((((((.(((((((((((((((((&))))))))))))))))).)))))))))))))))))))))
M48	6	21	EQH15_RS01840	top	1386	339989	341374	67	82	-7.05	2.14787e-06	0.36912	oligosaccharide flippase family protein	glycosyltransferase 61 family protein	338755	339987	CDP-glycerol--glycerophosphate glycerophosphotransferase	341382	342530	(((((((.((((((((&)))))))).)))))))
M49	44	51	EQH15_RS07195	comp	1344	1428704	1427361	-191	-184	-6.94	2.62565e-06	0.375577	virulence-associated E family protein	bifunctional DNA primase/polymerase	1428707	1429528	hypothetical protein	1426915	1427067	((((((((&))))))))
M50	3	7	EQH15_RS05535	comp	1692	1098448	1096757	-175	-171	-7.43	0.000136518	0.507633	lactose-specific PTS transporter subunit EIIC	PTS lactose/cellobiose transporter subunit IIA	1098448	1098765	6-phospho-beta-galactosidase	1095142	1096548	(((((&)))))
M52	41	56	EQH15_RS02450	top	4980	471060	476039	-80	-64	-9.54	1.11204e-05	0.56643	bacterial Ig-like domain-containing protein	Na/Pi cotransporter family protein	469136	470767	phosphoglycerate kinase	476129	477325	((((((...((((((((&))))))))..))))))
M53	9	21	EQH15_RS07195	comp	1344	1428704	1427361	-184	-170	-7.92	8.57631e-07	0.368599	virulence-associated E family protein	bifunctional DNA primase/polymerase	1428707	1429528	hypothetical protein	1426915	1427067	(((((......((((&))))....)))))
M59	49	56	EQH15_RS05535	comp	1692	1098448	1096757	-178	-171	-7.6	1.2257e-05	0.517374	lactose-specific PTS transporter subunit EIIC	PTS lactose/cellobiose transporter subunit IIA	1098448	1098765	6-phospho-beta-galactosidase	1095142	1096548	((((((((&))))))))
M61	31	49	EQH15_RS01840	top	1386	339989	341374	-88	-72	-7.53	1.4301e-06	0.37177	oligosaccharide flippase family protein	glycosyltransferase 61 family protein	338755	339987	CDP-glycerol--glycerophosphate glycerophosphotransferase	341382	342530	(((((((((..((((((&))))))....)))))))))
M62	1	39	EQH15_RS05365	comp	1307	1048221	1046915	-32	7	-46.44	1.19648e-07	0.627932	transposase	IS630 family transposase	1048338	1049094	integrase	1046737	1046880	((((((..(((((((((((((((((((.(((((((((((&))))))))))).)))))))))))))))))))..))))))
M63	2	18	pnp (EQH15_RS02845)	top	2214	549583	551796	-178	-158	-8.77	0.0321102	0.797837	polyribonucleotide nucleotidyltransferase	methylenetetrahydrofolate reductase [NAD(P)H]	548030	548896	serine O-acetyltransferase	551812	552429	((((((....((.(((..(((&)))..))).))))))))
M64	102	106	EQH15_RS08530	top	1263	1673919	1675181	-12	-8	-7.54	6.001e-06	0.435245	nucleobase:cation symporter-2 family protein	xanthine phosphoribosyltransferase	1673338	1673919	DpnD/PcfM family protein	1675232	1675693	(((((&)))))
M65	44	66	rpoB (EQH15_RS09190)	comp	3612	1790904	1787293	-27	-6	-11.47	0.00303344	0.734251	DNA-directed RNA polymerase subunit beta	tRNA-Cys	1791320	1791390	DNA-directed RNA polymerase subunit beta'	1783583	1787260	(((..(((((...(((((((((&)))))))))....)))))..)))
M66	1	39	ruvB (EQH15_RS01305)	top	999	234332	235330	-133	-95	-151.41	0	0.950298	Holliday junction branch migration DNA helicase RuvB	type I toxin-antitoxin system Fst family toxin	234106	234198	nucleotidyltransferase family protein	235311	235883	(((((((((((((((((((((((((((((((((((((((&)))))))))))))))))))))))))))))))))))))))
M67	28	36	EQH15_RS02450	top	4980	471060	476039	-107	-99	-9.71	0.0026787	0.525397	bacterial Ig-like domain-containing protein	Na/Pi cotransporter family protein	469136	470767	phosphoglycerate kinase	476129	477325	(((((((((&)))))))))
M68	27	63	EQH15_RS04250	comp	249	839939	839691	8	47	-27.78	1.50677e-06	0.321312	tyrosine-type recombinase/integrase	S24 family peptidase	840116	840331	pyruvate kinase	837922	839427	((((((((((...(((((.((((((((...((((((.(((&))).)))))))))))))).)))))...))))))))))
M69	1	39	EQH15_RS06765	comp	936	1344009	1343074	-63	-25	-51.73	4.76481e-11	0.962811	IS30 family transposase	GNAT family N-acetyltransferase	1344458	1344856	F0F1 ATP synthase subunit C	1342799	1342999	(((((((((((((((((((((((((((((((((((((((&)))))))))))))))))))))))))))))))))))))))
M70	40	48	EQH15_RS07195	comp	1344	1428704	1427361	-6	3	-7.48	3.13092e-07	0.378245	virulence-associated E family protein	bifunctional DNA primase/polymerase	1428707	1429528	hypothetical protein	1426915	1427067	(((((((((&)))))))))
M71	33	50	dnaA (EQH15_RS00005)	top	1362	1	1362	-123	-102	-7.61	2.97941e-06	0.37177	chromosomal replication initiator protein DnaA	N/A	N/A	N/A	DNA polymerase III subunit beta	1521	2657	((((((...(((((..(((.((&)).))).)))))))))))
M73	172	200	EQH15_RS08405	comp	240	1649396	1649157	-37	-10	-24.08	0.00105548	0.415691	hypothetical protein	LacI family DNA-binding transcriptional regulator	1650004	1651005	anthranilate synthase component I	1647366	1648727	(((((.((.(.((((((.((((((((((&)))))))))).)))))).)))...)))))
M74	99	112	efeB (EQH15_RS06065)	comp	1014	1204285	1203272	25	38	-8.06	1.20567e-06	0.346321	iron uptake transporter deferrochelatase/peroxidase subunit	winged helix-turn-helix domain-containing protein	1204288	1204869	hypothetical protein	1202719	1203297	(((((((((.((((&)))).)))))))))
M75	93	97	EQH15_RS07195	comp	1344	1428704	1427361	57	61	-7.7	2.07438e-07	0.378245	virulence-associated E family protein	bifunctional DNA primase/polymerase	1428707	1429528	hypothetical protein	1426915	1427067	(((((&)))))
M76	80	85	EQH15_RS02450	top	4980	471060	476039	95	100	-9.91	1.10449e-06	0.567422	bacterial Ig-like domain-containing protein	Na/Pi cotransporter family protein	469136	470767	phosphoglycerate kinase	476129	477325	((((((&))))))
M77	41	46	EQH15_RS02450	top	4980	471060	476039	59	64	-9.02	1.24826e-06	0.56643	bacterial Ig-like domain-containing protein	Na/Pi cotransporter family protein	469136	470767	phosphoglycerate kinase	476129	477325	((((((&))))))
M79	85	95	EQH15_RS01840	top	1386	339989	341374	88	98	-8.13	5.41495e-08	0.37192	oligosaccharide flippase family protein	glycosyltransferase 61 family protein	338755	339987	CDP-glycerol--glycerophosphate glycerophosphotransferase	341382	342530	((((((.((((&)))).))))))
M80	85	95	EQH15_RS01840	top	1386	339989	341374	88	98	-8.42	4.58832e-08	0.37192	oligosaccharide flippase family protein	glycosyltransferase 61 family protein	338755	339987	CDP-glycerol--glycerophosphate glycerophosphotransferase	341382	342530	((((((.((((&)))).))))))
M81	66	80	EQH15_RS02450	top	4980	471060	476039	-40	-26	-8.2	1.50214e-06	0.56643	bacterial Ig-like domain-containing protein	Na/Pi cotransporter family protein	469136	470767	phosphoglycerate kinase	476129	477325	((((((((...((((&))))...))))))))

## Sheet: TVO_1901934
Additional_Data_7_TargetRNA3
Different format from the others because of GenBank version issues
	Target	Energy	P-value	Probability	sRNA start	sRNA stop	Target start	Target stop	Annotation	Interaction
M1	EQH28_RS08340	-24.94	1.95095e-05	0.290929	91	126	-18	16	site-2 protease family protein	((.((.(..(((((((((((((((((..((((((&))))))..))))))))))).))))))..)..)).))
M4	EQH28_RS05210	-45.31	1.40898e-05	0.712973	16	50	-79	-45	IS630 transposase-related protein	(((((..(((((((((.(((((((((((((.((((&)))).))))))))))))).)))))))))..)))))
M5	EQH28_RS05375	-8.12	1.93839e-06	0.509238	65	84	-15	6	lactose-specific PTS transporter subunit EIIC	((((((........(((((((&))))))).......))))))
M6	EQH28_RS02355	-22.76	0.000203482	0.349078	59	93	21	57	DEAD/DEAH box helicase family protein	((((((((....(((.(.((..(((((.(((((((((&)))))))))))))).)).).)))....))))))))
M7	EQH28_RS02295	-12.12	5.14066e-05	0.526043	107	121	-178	-164	bacterial Ig-like domain-containing protein	(((((((((((((((&)))))))))))))))
M8	EQH28_RS02295	-9.05	1.13861e-05	0.551428	113	121	55	64	bacterial Ig-like domain-containing protein	(((((.((((&)))))))))
M9	EQH28_RS02295	-7.52	2.08257e-06	0.526591	23	53	-92	-66	bacterial Ig-like domain-containing protein	(((((((.(((((.((.((((((((((&))))))).)))..)).)))))...)))))))
M10	EQH28_RS05075	-127.48	0.00223145	0.95151	1	39	-32	7	ISL3 family transposase	(((((((.(((((((((((((((((((((((((((((((&))))))))))))))))))))))))))))))).)))))))
M12	mntE (EQH28_RS06980)	-113.76	3.72264e-09	0.937616	1	39	-155	-117	CDF family manganese efflux transporter MntE	(((((((((((((((((((((((((((((((((((((((&)))))))))))))))))))))))))))))))))))))))
M13	EQH28_RS08030	-8.38	1.04493e-07	0.373223	13	19	-51	-45	hydroxymethylglutaryl-CoA reductase, degradative	(((((((&)))))))
M14	EQH28_RS05375	-8.08	1.71333e-09	0.51614	23	36	-23	-8	lactose-specific PTS transporter subunit EIIC	(((((...((((((((&)))))))).)))))
M16	ribD (EQH28_RS00950)	-23.42	3.30428e-07	0.390385	77	109	-27	7	bifunctional diaminohydroxyphosphoribosylaminopyrimidine deaminase/5-amino-6-(5-phosphoribosylamino)uracil reductase RibD	((((((..((((((.((.(((.((((((((((((&)).))))))))))))))).))))))..))))))
M17	EQH28_RS02295	-12.25	9.46451e-07	0.286359	63	99	36	68	bacterial Ig-like domain-containing protein	((((...(((..(((((.(((((((((..((((&))))..)))))))))...)))))..))).....))))
M18	No predictions above threshold
M19	EQH28_RS02355	-25.81	0.00152861	0.773907	34	55	23	48	DEAD/DEAH box helicase family protein	((((((((..((((....((((((((&))))))))..))))))))))))
M20	EQH28_RS02295	-8.42	1.92179e-06	0.551428	14	21	-42	-35	bacterial Ig-like domain-containing protein	((((((((&))))))))
M22	EQH28_RS01695	-7.78	3.31952e-06	0.392254	66	71	-129	-124	O-antigen polymerase	((((((&))))))
M23	EQH28_RS11280	-119.07	2.13063e-12	0.91715	1	39	-35	4	transposase	(((((((((((((((((((((((((((((((((((((((&)))))))))))))))))))))))))))))))))))))))
M24	EQH28_RS03575	-6.4	0.000295946	0.398563	2	10	-86	-77	ABC transporter permease	((((((.(((&)))))))))
M25	EQH28_RS01695	-7.85	6.8597e-08	0.372012	66	70	-12	-8	O-antigen polymerase	(((((&)))))
M29	EQH28_RS01695	-7.68	1.29989e-06	0.400486	32	44	-109	-98	O-antigen polymerase	((((((.(((((&)))))..))))))
M30	EQH28_RS05375	-8.2	0.00725655	0.509238	3	29	-52	-27	lactose-specific PTS transporter subunit EIIC	(((((((((((...((((..((((((&))))))...))))..)))))).)))))
M32	EQH28_RS01695	-7.19	7.32021e-07	0.397761	28	34	-10	-4	O-antigen polymerase	(((((((&)))))))
M34	EQH28_RS02580	-7.95	8.49961e-07	0.361412	42	62	-199	-180	hypothetical protein	((((((.((..(((.(((((&))))).)))..))..))))))
M36	EQH28_RS05375	-7.69	2.85272e-05	0.509079	10	19	-63	-54	lactose-specific PTS transporter subunit EIIC	((((((((((&))))))))))
M37	EQH28_RS08270	-8.25	0.000507305	0.37192	95	101	-199	-193	glycosyltransferase family 8 protein	(((((((&)))))))
M39	EQH28_RS05375	-5.97	6.89857e-05	0.544649	11	22	-180	-168	lactose-specific PTS transporter subunit EIIC	((((((...((((&))))..))))))
M40	EQH28_RS02295	-10.92	7.19963e-05	0.516311	45	65	-13	8	bacterial Ig-like domain-containing protein	((((((((.....((((((((&)))))))).....))))))))
M41	EQH28_RS05905	-7.76	1.06894e-06	0.33843	1	18	40	58	Dyp-type peroxidase	((((.......((((((((&))))))))......))))
M42	EQH28_RS05375	-8.11	5.23678e-08	0.509238	13	22	-174	-165	lactose-specific PTS transporter subunit EIIC	((((((((((&))))))))))
M43	EQH28_RS02295	-7.16	1.67029e-06	0.517754	3	19	-45	-28	bacterial Ig-like domain-containing protein	(((..((((((.((..((&))..)).)))))).)))
M44	EQH28_RS10040	-7.85	1.30766e-06	0.292527	5	39	-175	-149	L-ribulose-5-phosphate 3-epimerase	((((((((((((..(((..((((((((&)))))))).........)))..)))).))))))))
M45	EQH28_RS02295	-10.38	2.21355e-07	0.320013	4	10	94	100	bacterial Ig-like domain-containing protein	(((((((&)))))))
M46	EQH28_RS01625	-11.08	0.0029423	0.517713	39	60	-186	-163	ATP-dependent Clp protease ATP-binding subunit	((((((.((((....(((((((((&)))))))))..)))).))))))
M47	EQH28_RS05075	-59.23	1.18446e-08	0.95151	1	38	-45	-8	ISL3 family transposase	((((((((((((((((((((((((((((((((((((((&))))))))))))))))))))))))))))))))))))))
M48	EQH28_RS05375	-7.94	1.4382e-07	0.505679	14	23	-174	-165	lactose-specific PTS transporter subunit EIIC	(((((.((((&)))).)))))
M49	EQH28_RS05375	-6.86	6.42024e-07	0.464968	38	45	-14	-7	lactose-specific PTS transporter subunit EIIC	((((((((&))))))))
M50	EQH28_RS05375	-7.29	0.000187477	0.506238	79	96	8	25	lactose-specific PTS transporter subunit EIIC	((((..((((((((((((&))))))))))))..))))
M52	EQH28_RS02295	-9.84	1.96662e-05	0.552426	41	56	-80	-64	bacterial Ig-like domain-containing protein	((((((...((((((((&))))))))..))))))
M53	EQH28_RS05375	-7.12	2.33095e-07	0.506238	1	21	-120	-108	lactose-specific PTS transporter subunit EIIC	(((((((((((((&))))...))))).....))))
M59	EQH28_RS05375	-7.44	1.21847e-05	0.513143	15	19	-41	-37	lactose-specific PTS transporter subunit EIIC	(((((&)))))
M61	EQH28_RS08270	-8.32	1.98211e-06	0.378396	54	61	-86	-78	glycosyltransferase family 8 protein	(((.(((((&))))))))
M62	EQH28_RS08935	-56.32	1.55132e-08	0.94935	1	39	-32	7	transposase	(((((((((((((((((((((((((((((((((((((((&)))))))))))))))))))))))))))))))))))))))
M63	EQH28_RS01625	-6.65	0.022081	0.83166	1	19	-142	-126	ATP-dependent Clp protease ATP-binding subunit	(((.(((...((.((((&))))...))...))).)))
M64	EQH28_RS08670	-7.54	2.21248e-06	0.435245	102	106	-12	-8	nucleobase:cation symporter-2 family protein	(((((&)))))
M65	rpoB (EQH28_RS09610)	-12.2	0.00434181	0.724844	44	66	-27	-6	DNA-directed RNA polymerase subunit beta	(((..(((((...(((((((((&)))))))))....)))))..)))
M66	ruvB (EQH28_RS01315)	-151.22	5.55112e-16	0.950298	1	39	-133	-95	Holliday junction branch migration DNA helicase RuvB	(((((((((((((((((((((((((((((((((((((((&)))))))))))))))))))))))))))))))))))))))
M67	EQH28_RS02295	-9.44	0.00521533	0.509194	28	41	-112	-99	bacterial Ig-like domain-containing protein	((((.(((((((((&))))))))).))))
M68	EQH28_RS02295	-10.63	1.55898e-06	0.320013	88	109	28	50	bacterial Ig-like domain-containing protein	((((((..(((((.(.((.((((&)))).))).)))))..))))))
M69	EQH28_RS04155	-55.14	9.26947e-10	0.932061	1	39	-35	4	IS30 family transposase	(((((((((((((((((((((((((((((((((((((((&)))))))))))))))))))))))))))))))))))))))
M70	EQH28_RS05375	-8.38	1.07718e-08	0.51614	50	59	-46	-37	lactose-specific PTS transporter subunit EIIC	(((((.((((&)))).)))))
M71	dnaA (EQH28_RS00005)	-7.61	2.74602e-06	0.37177	33	50	-123	-102	chromosomal replication initiator protein DnaA	((((((...(((((..(((.((&)).))).)))))))))))
M73	EQH28_RS08545	-24.9	0.00140111	0.393755	173	200	-37	-11	hypothetical protein	(((((.((.(.((((((.(((((((((&))))))))).)))))).)))...)))))
M74	EQH28_RS05375	-7.99	2.96748e-08	0.505679	102	106	-199	-195	lactose-specific PTS transporter subunit EIIC	(((((&)))))
M75	EQH28_RS07200	-7.7	1.65822e-07	0.378245	93	97	57	61	virulence-associated E family protein	(((((&)))))
M76	EQH28_RS02295	-9.91	3.2497e-06	0.552426	80	85	95	100	bacterial Ig-like domain-containing protein	((((((&))))))
M77	EQH28_RS02295	-9.02	2.50462e-06	0.551428	41	46	59	64	bacterial Ig-like domain-containing protein	((((((&))))))
M79	EQH28_RS07200	-8.18	1.15732e-07	0.37192	10	25	-186	-170	virulence-associated E family protein	(((((.....(((((((&)))))))....)))))
M80	EQH28_RS08470	-7.51	7.55346e-07	0.299698	2	9	-169	-162	PEP phosphonomutase	((((((((&))))))))
M81	EQH28_RS02295	-8.24	3.85112e-06	0.551428	66	80	-40	-26	bacterial Ig-like domain-containing protein	((((((((...((((&))))...))))))))

## Sheet: TVO_1902277
sRNA_ID	sRNA_subseq_start	sRNA_subseq_end	target	strand	target_length	target_start	target_end	mRNA_subseq_start	mRNA_subseq_end	energy	P-value	probability	annotation	upstream_gene	upstream_start	upstream_end	downstream_gene	downstream_start	downstream_end	interaction
M1	112	137	carB (EQH46_RS06040)	comp	3177	1213341	1210165	-162	-135	-25.21	2.34646e-06	0.350508	carbamoyl-phosphate synthase large subunit	carbamoyl phosphate synthase small subunit	1213654	1214733	phosphorylcholine transferase LicD	1209081	1209890	(((..(.(((((((.....(((.(((((&))))))))....))))))).)..)))
M4	1	39	EQH46_RS02395	comp	177	485424	485248	-39	-1	-146.53	1.87148e-06	0.950433	hypothetical protein	hypothetical protein	485585	485872	molecular chaperone DnaJ	484083	485219	(((((((((((((((((((.(((((((((((((((((((&))))))))))))))))))).)))))))))))))))))))
M5	80	88	EQH46_RS05645	comp	1692	1132625	1130934	-120	-112	-7.9	6.97184e-07	0.507073	lactose-specific PTS transporter subunit EIIC	PTS lactose/cellobiose transporter subunit IIA	1132625	1132942	6-phospho-beta-galactosidase	1129319	1130725	(((((((((&)))))))))
M6	1	39	EQH46_RS04120	comp	249	830776	830528	-114	-77	-158.3	4.52387e-08	0.931605	tyrosine-type recombinase/integrase	S26 family signal peptidase	831096	831215	pyruvate kinase	828749	830254	(((((((((((((((((((((((((((.((((((((((&))).))))))).)))))))))))))))))))))))))))
M7	107	121	EQH46_RS02300	top	4911	460815	465725	-162	-148	-13.13	0.000111599	0.460758	bacterial Ig-like domain-containing protein	Na/Pi cotransporter family protein	458879	460522	phosphoglycerate kinase	465815	467011	(((((((((((((((&)))))))))))))))
M8	6	26	EQH46_RS04450	top	801	885320	886120	-39	-19	-42.9	2.17115e-07	0.724287	dihydroorotate dehydrogenase electron transfer subunit	VOC family protein	884690	885070	dihydroorotate dehydrogenase	886131	887069	((((..(((((((((((((((&))))))))))..)))))))))
M9	23	53	EQH46_RS02300	top	4911	460815	465725	-92	-66	-7.42	5.532e-07	0.532929	bacterial Ig-like domain-containing protein	Na/Pi cotransporter family protein	458879	460522	phosphoglycerate kinase	465815	467011	(((((((.(((((.((.((((((((((&))))))).)))..)).)))))...)))))))
M10	1	39	EQH46_RS08445	top	1257	1671644	1672900	-32	7	-138.53	0.00127857	0.964808	ISL3-like element IS1167A family transposase	hypothetical protein	1671095	1671462	MgtC/SapB family protein	1672981	1673691	(((((((((((((((((((((((((((.(((((((((((&))))))))))).)))))))))))))))))))))))))))
M12	1	39	mntE (EQH46_RS07260)	top	1185	1441807	1442991	-155	-117	-113.76	2.56102e-10	0.959383	CDF family manganese efflux transporter MntE	cation-translocating P-type ATPase	1438807	1441503	ABC-F family ATP-binding cassette domain-containing protein	1443134	1445005	(((((((((((((((((((((((((((((((((((((((&)))))))))))))))))))))))))))))))))))))))
M13	109	114	EQH46_RS06170	comp	1014	1233688	1232675	-197	-192	-8.21	3.78275e-07	0.340093	Dyp-type peroxidase	winged helix-turn-helix domain-containing protein	1233691	1234272	hypothetical protein	1232122	1232700	((((((&))))))
M14	58	69	EQH46_RS06170	comp	1014	1233688	1232675	-134	-119	-7.82	1.93934e-07	0.33843	Dyp-type peroxidase	winged helix-turn-helix domain-containing protein	1233691	1234272	hypothetical protein	1232122	1232700	((.((((((....(((&))))))))).))
M16	77	109	ribD (EQH46_RS00885)	comp	1101	174615	173515	-26	7	-24.62	1.03218e-06	0.374339	bifunctional diaminohydroxyphosphoribosylaminopyrimidine deaminase/5-amino-6-(5-phosphoribosylamino)uracil reductase RibD	Holliday junction branch migration protein RuvA	175020	175613	riboflavin synthase	172895	173530	((((((..((((((((.((..((((((((((((&)).))))))))))..))))))))))..))))))
M17	63	99	EQH46_RS02300	top	4911	460815	465725	36	68	-12.25	1.70857e-06	0.286359	bacterial Ig-like domain-containing protein	Na/Pi cotransporter family protein	458879	460522	phosphoglycerate kinase	465815	467011	((((...(((..(((((.(((((((((..((((&))))..)))))))))...)))))..))).....))))
M18	No predictions above threshold
M19	34	55	EQH46_RS02360	comp	2334	478344	476011	23	48	-25.81	0.000946555	0.773907	DEAD/DEAH box helicase family protein	DUF2812 domain-containing protein	478951	479460	class I SAM-dependent DNA methyltransferase	474535	475998	((((((((..((((....((((((((&))))))))..))))))))))))
M20	13	21	EQH46_RS02300	top	4911	460815	465725	-42	-34	-9.03	2.49887e-07	0.56643	bacterial Ig-like domain-containing protein	Na/Pi cotransporter family protein	458879	460522	phosphoglycerate kinase	465815	467011	(((((((((&)))))))))
M22	31	37	EQH46_RS02615	top	963	515623	516585	5	11	-8.34	1.91717e-06	0.364705	hypothetical protein	GNAT family protein	515064	515621	valine--tRNA ligase	516597	519248	(((((((&)))))))
M23	1	39	EQH46_RS02985	comp	246	604532	604287	-35	4	-119.66	2.26597e-13	0.91715	transposase	DUF3397 domain-containing protein	604744	605103	hypothetical protein	603812	604219	(((((((((((((((((((((((((((((((((((((((&)))))))))))))))))))))))))))))))))))))))
M24	2	10	EQH46_RS03605	top	1260	722528	723787	-86	-77	-6.69	0.00027267	0.398563	ABC transporter permease	ABC transporter ATP-binding protein	721825	722526	methionine--tRNA ligase	723911	725908	((((((.(((&)))))))))
M25	63	71	EQH46_RS06610	comp	427	1317914	1317488	-16	-7	-7.65	8.25427e-07	0.301965	DUF948 domain-containing protein	prolipoprotein diacylglyceryl transferase	1317915	1318703	YtxH domain-containing protein	1317126	1317515	(((((.((((&)))))))))
M29	18	23	EQH46_RS02615	top	963	515623	516585	-16	-11	-7.2	4.59604e-07	0.368333	hypothetical protein	GNAT family protein	515064	515621	valine--tRNA ligase	516597	519248	((((((&))))))
M30	57	66	EQH46_RS00360	top	1380	74357	75736	-29	-20	-10.4	0.00787527	0.480758	TrkH family potassium uptake protein	nucleoside phosphorylase	72980	73744	TrkA family potassium uptake protein	75750	76415	((((((((((&))))))))))
M32	9	14	EQH46_RS06280	comp	1320	1255300	1253981	94	99	-7.9	1.47568e-06	0.368599	hypothetical protein	ABC transporter ATP-binding protein	1255303	1256043	hypothetical protein	1253710	1253847	((((((&))))))
M34	73	91	EQH46_RS02300	top	4911	460815	465725	-132	-114	-10.36	3.20633e-06	0.288363	bacterial Ig-like domain-containing protein	Na/Pi cotransporter family protein	458879	460522	phosphoglycerate kinase	465815	467011	(((((((.((((((.((((&)))).)))))).)))))))
M36	19	22	EQH46_RS05645	comp	1692	1132625	1130934	-83	-80	-8.22	5.19964e-05	0.510632	lactose-specific PTS transporter subunit EIIC	PTS lactose/cellobiose transporter subunit IIA	1132625	1132942	6-phospho-beta-galactosidase	1129319	1130725	((((&))))
M37	92	101	EQH46_RS05645	comp	1692	1132625	1130934	-71	-62	-6.82	0.000135823	0.466356	lactose-specific PTS transporter subunit EIIC	PTS lactose/cellobiose transporter subunit IIA	1132625	1132942	6-phospho-beta-galactosidase	1129319	1130725	((((((((((&))))))))))
M39	11	18	EQH46_RS05645	comp	1692	1132625	1130934	77	84	-7.34	9.74282e-05	0.507633	lactose-specific PTS transporter subunit EIIC	PTS lactose/cellobiose transporter subunit IIA	1132625	1132942	6-phospho-beta-galactosidase	1129319	1130725	((.(((((&))))).))
M40	45	65	EQH46_RS02300	top	4911	460815	465725	-13	8	-11.07	3.52005e-05	0.531491	bacterial Ig-like domain-containing protein	Na/Pi cotransporter family protein	458879	460522	phosphoglycerate kinase	465815	467011	((((((((.....((((((((&)))))))).....))))))))
M41	1	18	EQH46_RS06170	comp	1014	1233688	1232675	40	58	-7.93	1.19499e-06	0.343104	Dyp-type peroxidase	winged helix-turn-helix domain-containing protein	1233691	1234272	hypothetical protein	1232122	1232700	((((.......((((((((&))))))))......))))
M42	92	110	EQH46_RS06280	comp	1320	1255300	1253981	67	86	-7.46	9.96191e-07	0.36912	hypothetical protein	ABC transporter ATP-binding protein	1255303	1256043	hypothetical protein	1253710	1253847	(((((((((((...((((((&))))))..)))))))))))
M43	3	19	EQH46_RS02300	top	4911	460815	465725	-45	-28	-8.7	2.66522e-07	0.56643	bacterial Ig-like domain-containing protein	Na/Pi cotransporter family protein	458879	460522	phosphoglycerate kinase	465815	467011	(((..(((((((((..((&))..))))))))).)))
M44	11	38	EQH46_RS05305	top	279	1041451	1041729	-140	-117	-8.11	6.07023e-07	0.300752	phage holin	hypothetical protein	1041148	1041447	GH25 family lysozyme	1041739	1042683	((((.((((.....((((((((((&)))))))))).........)))).))))
M45	4	10	EQH46_RS02300	top	4911	460815	465725	94	100	-10.38	7.12754e-08	0.320013	bacterial Ig-like domain-containing protein	Na/Pi cotransporter family protein	458879	460522	phosphoglycerate kinase	465815	467011	(((((((&)))))))
M46	53	72	EQH46_RS02300	top	4911	460815	465725	-59	-40	-11.47	0.00293973	0.489119	bacterial Ig-like domain-containing protein	Na/Pi cotransporter family protein	458879	460522	phosphoglycerate kinase	465815	467011	(((((((...((((((.(((&))).))))))...)))))))
M47	1	39	EQH46_RS08445	top	1257	1671644	1672900	-46	-8	-60.66	4.49244e-10	0.964808	ISL3-like element IS1167A family transposase	hypothetical protein	1671095	1671462	MgtC/SapB family protein	1672981	1673691	(((((((((((((((((((((.(((((((((((((((((&))))))))))))))))).)))))))))))))))))))))
M48	6	25	EQH46_RS06280	comp	1320	1255300	1253981	53	74	-8.25	1.38921e-06	0.37192	hypothetical protein	ABC transporter ATP-binding protein	1255303	1256043	hypothetical protein	1253710	1253847	((((....((((...(((((((&)))))))..))))...))))
M49	37	47	EQH46_RS06280	comp	1320	1255300	1253981	-32	-23	-6.82	9.3194e-06	0.331523	hypothetical protein	ABC transporter ATP-binding protein	1255303	1256043	hypothetical protein	1253710	1253847	((((((((((&)).))))))))
M50	3	7	EQH46_RS05645	comp	1692	1132625	1130934	-175	-171	-7.39	8.85015e-05	0.514536	lactose-specific PTS transporter subunit EIIC	PTS lactose/cellobiose transporter subunit IIA	1132625	1132942	6-phospho-beta-galactosidase	1129319	1130725	(((((&)))))
M52	41	56	EQH46_RS02300	top	4911	460815	465725	-80	-64	-9.51	6.40487e-06	0.56643	bacterial Ig-like domain-containing protein	Na/Pi cotransporter family protein	458879	460522	phosphoglycerate kinase	465815	467011	((((((...((((((((&))))))))..))))))
M53	1	15	EQH46_RS06280	comp	1320	1255300	1253981	-182	-169	-7.74	1.33035e-06	0.36377	hypothetical protein	ABC transporter ATP-binding protein	1255303	1256043	hypothetical protein	1253710	1253847	((((((..((((((&))))))...))))))
M59	49	56	EQH46_RS05645	comp	1692	1132625	1130934	-178	-171	-7.56	3.70143e-05	0.517374	lactose-specific PTS transporter subunit EIIC	PTS lactose/cellobiose transporter subunit IIA	1132625	1132942	6-phospho-beta-galactosidase	1129319	1130725	((((((((&))))))))
M61	25	31	EQH46_RS02615	top	963	515623	516585	-194	-188	-6.17	8.15649e-06	0.317423	hypothetical protein	GNAT family protein	515064	515621	valine--tRNA ligase	516597	519248	(((((((&)))))))
M62	1	39	EQH46_RS03935	comp	369	788144	787776	-86	-48	-50.03	3.20486e-08	0.773473	transposase	GAF domain-containing protein	788392	788889	30S ribosomal protein S1	786488	787690	((((((.((((((((((((((((((((((((((((((((&)))))))))))))))))))))))))))))))).))))))
M63	2	20	EQH46_RS05315	top	1902	1043384	1045285	2	41	-6.68	0.0346003	0.789109	ABC-F family ATP-binding cassette domain-containing protein	GH25 family lysozyme	1041739	1042683	XRE/MutR family transcriptional regulator	1045288	1046151	((((((((.......................((((.((((&)))).))))..))))))))
M64	17	30	EQH46_RS05645	comp	1692	1132625	1130934	-181	-167	-8.4	1.70024e-06	0.510632	lactose-specific PTS transporter subunit EIIC	PTS lactose/cellobiose transporter subunit IIA	1132625	1132942	6-phospho-beta-galactosidase	1129319	1130725	(((((((.(((((((&))))))))))))))
M65	45	78	EQH46_RS07620	comp	2223	1508944	1506722	-24	13	-15.57	0.00253078	0.732042	bifunctional (p)ppGpp synthetase/guanosine-3',5'-bis(diphosphate) 3'-pyrophosphohydrolase	MBL fold metallo-hydrolase	1509940	1510569	D-aminoacyl-tRNA deacylase	1506249	1506692	(((.(((......(((((......(((..((((((((&)))))))).))).....)))))......))))))
M66	2	40	ruvB (EQH46_RS01265)	top	999	238029	239027	-134	-96	-141.35	0	0.950298	Holliday junction branch migration DNA helicase RuvB	type I toxin-antitoxin system Fst family toxin	237803	237895	nucleotidyltransferase family protein	239008	239580	((((((((((((((((((((((((((((((((((.((((&)))).))))))))))))))))))))))))))))))))))
M67	27	35	EQH46_RS02300	top	4911	460815	465725	-15	-7	-9.78	0.00241088	0.525397	bacterial Ig-like domain-containing protein	Na/Pi cotransporter family protein	458879	460522	phosphoglycerate kinase	465815	467011	(((((((((&)))))))))
M68	27	63	EQH46_RS04120	comp	249	830776	830528	8	47	-28.11	4.87517e-08	0.404686	tyrosine-type recombinase/integrase	S26 family signal peptidase	831096	831215	pyruvate kinase	828749	830254	((((((((((...(((((.((((((((...((((((.(((&))).)))))))))))))).)))))...))))))))))
M69	1	39	EQH46_RS04200	comp	996	845176	844181	-35	4	-55.24	2.54001e-11	0.928384	IS30 family transposase	aminotransferase class I/II-fold pyridoxal phosphate-dependent enzyme	845883	847358	VIT family protein	843511	844185	(((((((((((((((((((((((((((((((((((((((&)))))))))))))))))))))))))))))))))))))))
M70	32	50	EQH46_RS02615	top	963	515623	516585	-50	-34	-7.89	3.79604e-07	0.356625	hypothetical protein	GNAT family protein	515064	515621	valine--tRNA ligase	516597	519248	(((((((((((((((((&))))))))).)).))))))
M71	33	50	dnaA (EQH46_RS00005)	top	1362	1	1362	-123	-102	-7.61	3.32295e-06	0.37177	chromosomal replication initiator protein DnaA	N/A	N/A	N/A	DNA polymerase III subunit beta	1521	2657	((((((...(((((..(((.((&)).))).)))))))))))
M73	169	205	EQH46_RS02080	top	99	413838	413936	-15	25	-23.35	0.0013331	0.397262	hypothetical protein	peptide chain release factor 3	411866	413410	glycosyltransferase	414087	414323	(((.((((((((((.(((((...(.(..((((((((((((&))))).))))))).).).))))))))))))))).)))
M74	91	113	EQH46_RS06280	comp	1320	1255300	1253981	53	76	-7.99	1.4113e-06	0.368599	hypothetical protein	ABC transporter ATP-binding protein	1255303	1256043	hypothetical protein	1253710	1253847	(((((((.(......(((((((((&))))))))).....).)))))))
M75	51	57	EQH46_RS06170	comp	1014	1233688	1232675	-26	-20	-7.86	2.25265e-07	0.332273	Dyp-type peroxidase	winged helix-turn-helix domain-containing protein	1233691	1234272	hypothetical protein	1232122	1232700	(((((((&)))))))
M76	80	85	EQH46_RS02300	top	4911	460815	465725	95	100	-9.91	1.37328e-06	0.567422	bacterial Ig-like domain-containing protein	Na/Pi cotransporter family protein	458879	460522	phosphoglycerate kinase	465815	467011	((((((&))))))
M77	41	46	EQH46_RS02300	top	4911	460815	465725	59	64	-9.02	2.65692e-07	0.56643	bacterial Ig-like domain-containing protein	Na/Pi cotransporter family protein	458879	460522	phosphoglycerate kinase	465815	467011	((((((&))))))
M79	54	90	EQH46_RS02205	top	1887	439659	441545	-24	14	-7.85	2.83682e-08	0.337503	DUF4838 domain-containing protein	PTS sugar transporter subunit IIC	438335	439657	PTS lactose/cellobiose transporter subunit IIA	441713	442057	((((..((((((((......(((((((((((..(((((&)))))..)))).)))))))....))))))))..))))
M80	36	45	EQH46_RS02300	top	4911	460815	465725	-82	-73	-7.04	2.14321e-07	0.311922	bacterial Ig-like domain-containing protein	Na/Pi cotransporter family protein	458879	460522	phosphoglycerate kinase	465815	467011	(((((.((((&)))).)))))
M81	70	91	EQH46_RS02300	top	4911	460815	465725	-162	-140	-7.64	1.8062e-06	0.541734	bacterial Ig-like domain-containing protein	Na/Pi cotransporter family protein	458879	460522	phosphoglycerate kinase	465815	467011	((((((..((((.((((.(((((&))))))))).))))..))))))

## Sheet: TVO_Taiwan19F-14
sRNA_ID	sRNA_subseq_start	sRNA_subseq_end	target	strand	target_length	target_start	target_end	mRNA_subseq_start	mRNA_subseq_end	energy	P-value	probability	annotation	upstream_gene	upstream_start	upstream_end	downstream_gene	downstream_start	downstream_end	interaction
M1	124	131	EQH43_RS07365	comp	965	1468990	1468026	-141	-134	-7.64	1.58015e-06	0.364557	glycosyltransferase family 2 protein	UDP-glucose 4-epimerase GalE	1468992	1470011	ferredoxin	1467769	1467975	((((((((&))))))))
M4	1	39	EQH43_RS02700	comp	195	523360	523166	-39	-1	-146.59	2.86103e-07	0.950433	hypothetical protein	hypothetical protein	523522	523809	molecular chaperone DnaJ	521708	522844	(((((((((((((((((((.(((((((((((((((((((&))))))))))))))))))).)))))))))))))))))))
M5	48	66	EQH43_RS01990	top	1338	363641	364978	39	58	-7.58	1.79781e-06	0.400486	O-antigen polymerase	glycosyltransferase	362762	363640	hypothetical protein	365001	366422	(((((((...((((((((((&))))))..)))))))))))
M6	1	39	EQH43_RS10970	top	114	1234889	1235002	-100	-62	-167.37	4.84688e-08	0.915697	site-specific integrase	S24 family peptidase	1234512	1234727	IS1380-like element ISSpn5 family transposase	1235176	1236522	(((((((((((((((((((((((((((((((((((((((&)))))))))))))))))))))))))))))))))))))))
M7	107	121	EQH43_RS02615	top	4941	499879	504819	-158	-144	-12.25	0.00010245	0.477294	bacterial Ig-like domain-containing protein	Na/Pi cotransporter family protein	497959	499590	phosphoglycerate kinase	504909	506105	(((((((((((((((&)))))))))))))))
M8	113	121	EQH43_RS02615	top	4941	499879	504819	55	64	-9.05	2.30785e-05	0.502822	bacterial Ig-like domain-containing protein	Na/Pi cotransporter family protein	497959	499590	phosphoglycerate kinase	504909	506105	(((((.((((&)))))))))
M9	136	145	EQH43_RS02615	top	4941	499879	504819	-3	7	-7.03	7.09105e-06	0.469013	bacterial Ig-like domain-containing protein	Na/Pi cotransporter family protein	497959	499590	phosphoglycerate kinase	504909	506105	((((((((((&))))))))))
M10	1	39	EQH43_RS05765	top	1327	1153409	1154735	-31	7	-122.41	0.00135704	0.955581	ISL3 family transposase	IS630 transposase-related protein	1152506	1153132	glycerophosphodiester phosphodiesterase	1154837	1156600	((((((((((((..((((((((((((((((((((((((&))))))))))))))))))))))))...))))))))))))
M12	1	39	mntE (EQH43_RS07130)	top	1185	1424943	1426127	-155	-117	-113.76	2.66702e-10	0.959383	CDF family manganese efflux transporter MntE	cation-translocating P-type ATPase	1421943	1424639	ABC-F family ATP-binding cassette domain-containing protein	1426270	1428141	(((((((((((((((((((((((((((((((((((((((&)))))))))))))))))))))))))))))))))))))))
M13	80	111	EQH43_RS01990	top	1338	363641	364978	24	53	-7.74	7.15618e-08	0.392254	O-antigen polymerase	glycosyltransferase	362762	363640	hypothetical protein	365001	366422	((((...(((((((...(((...(((((((&)))))))...))).......))))))).))))
M14	58	70	EQH43_RS01990	top	1338	363641	364978	-53	-43	-7.01	3.83508e-09	0.397761	O-antigen polymerase	glycosyltransferase	362762	363640	hypothetical protein	365001	366422	(((((((((((&))..)))))))))
M16	77	109	ribD (EQH43_RS01065)	comp	1101	192431	191331	-26	7	-24.7	2.31825e-06	0.374339	bifunctional diaminohydroxyphosphoribosylaminopyrimidine deaminase/5-amino-6-(5-phosphoribosylamino)uracil reductase RibD	Holliday junction branch migration protein RuvA	192836	193429	riboflavin synthase	190711	191346	((((((..((((((((.((..((((((((((((&)).))))))))))..))))))))))..))))))
M17	63	99	EQH43_RS02615	top	4941	499879	504819	36	68	-12.25	4.21312e-06	0.259482	bacterial Ig-like domain-containing protein	Na/Pi cotransporter family protein	497959	499590	phosphoglycerate kinase	504909	506105	((((...(((..(((((.(((((((((..((((&))))..)))))))))...)))))..))).....))))
M18	133	164	EQH43_RS02725	comp	330	526571	526242	-123	-94	-23.52	1.30267e-08	0.378859	hypothetical protein	IS1380-like element ISSpn5 family transposase	526867	528213	ABC transporter permease	525025	526074	((((((((((((((((.(((((((.(((((&))))).)).))))).))))))).)))))))))
M19	34	55	EQH43_RS02665	comp	2334	515968	513635	23	48	-25.81	0.00109508	0.773907	DEAD/DEAH box helicase family protein	DUF2812 domain-containing protein	516576	517085	class I SAM-dependent DNA methyltransferase	512159	513622	((((((((..((((....((((((((&))))))))..))))))))))))
M20	1	39	EQH43_RS00840	comp	150	151530	151381	-48	-10	-63.29	5.15629e-10	0.903248	hypothetical protein	ribonuclease J	151602	153281	tRNA uridine-5-carboxymethylaminomethyl(34) synthesis enzyme MnmG	149336	151249	(((((((((((((((((((((((((((((((((((((((&)))))))))))))))))))))))))))))))))))))))
M22	16	31	EQH43_RS01985	top	879	362762	363640	-1	15	-7.37	5.71467e-06	0.297319	glycosyltransferase	LicD family protein	361936	362760	O-antigen polymerase	363641	364978	(((..(((((((((((&)))))))))))..)))
M23	1	39	EQH43_RS03280	comp	246	642173	641928	-35	4	-112.96	6.35048e-14	0.91715	transposase	DUF3397 domain-containing protein	642384	642743	transposase	641515	641928	(((((((.(((((((((((((((((((((((((((((((&))))))))))))))))))))))))))))))).)))))))
M24	33	42	EQH43_RS04980	top	1692	977774	979465	-15	-6	-7.65	4.52983e-05	0.510472	lactose-specific PTS transporter subunit EIIC	PTS lactose/cellobiose transporter subunit IIA	977457	977774	6-phospho-beta-galactosidase	979680	981086	(((((((.((&)).)))))))
M25	1	7	EQH43_RS07365	comp	965	1468990	1468026	-71	-65	-6.94	1.65151e-07	0.361929	glycosyltransferase family 2 protein	UDP-glucose 4-epimerase GalE	1468992	1470011	ferredoxin	1467769	1467975	(((((((&)))))))
M29	34	46	EQH43_RS07365	comp	965	1468990	1468026	9	21	-7.85	1.30038e-07	0.356625	glycosyltransferase family 2 protein	UDP-glucose 4-epimerase GalE	1468992	1470011	ferredoxin	1467769	1467975	(((((((((.(((&))).)))))))))
M30	22	60	EQH43_RS05600	comp	144	1109364	1109221	-40	-1	-53.29	0.000125168	0.928571	integrase	ISL3 family transposase	1109399	1110655	surface-displayed alpha-enolase	1107779	1109083	((((((((...(((((((((((((((((((((((((((((&)))))))))))))))))))))))))))))..))))))))
M32	8	16	EQH43_RS02520	top	1887	478518	480404	-93	-85	-6.91	1.82899e-07	0.342674	DUF4838 domain-containing protein	PTS sugar transporter subunit IIC	477194	478516	PTS lactose/cellobiose transporter subunit IIA	480572	480916	(((((((((&)))))))))
M34	71	84	EQH43_RS02615	top	4941	499879	504819	-159	-147	-9.09	6.99878e-06	0.281352	bacterial Ig-like domain-containing protein	Na/Pi cotransporter family protein	497959	499590	phosphoglycerate kinase	504909	506105	(((((((((((((&)))).)))))))))
M36	10	19	EQH43_RS04980	top	1692	977774	979465	-61	-52	-8.04	6.06771e-05	0.510632	lactose-specific PTS transporter subunit EIIC	PTS lactose/cellobiose transporter subunit IIA	977457	977774	6-phospho-beta-galactosidase	979680	981086	((((((((((&))))))))))
M37	63	71	EQH43_RS03715	top	957	725404	726360	-116	-108	-5.96	0.000181557	0.400975	branched-chain amino acid ABC transporter permease	branched-chain amino acid ABC transporter permease	724531	725400	ABC transporter ATP-binding protein	726360	727124	(((((((((&)))))))))
M39	3	22	EQH43_RS04980	top	1692	977774	979465	-178	-156	-7.12	5.83065e-05	0.507633	lactose-specific PTS transporter subunit EIIC	PTS lactose/cellobiose transporter subunit IIA	977457	977774	6-phospho-beta-galactosidase	979680	981086	((((((...((((....((((((&))))))..))))..))))))
M40	45	65	EQH43_RS02615	top	4941	499879	504819	-13	8	-10.96	0.000123707	0.467574	bacterial Ig-like domain-containing protein	Na/Pi cotransporter family protein	497959	499590	phosphoglycerate kinase	504909	506105	((((((((.....((((((((&)))))))).....))))))))
M41	65	80	EQH43_RS01990	top	1338	363641	364978	-196	-180	-7.71	2.48749e-08	0.380085	O-antigen polymerase	glycosyltransferase	362762	363640	hypothetical protein	365001	366422	(((((.((((.((((((&)))))))))).)))))
M42	34	47	EQH43_RS07365	comp	965	1468990	1468026	-174	-160	-7.85	3.53207e-07	0.356625	glycosyltransferase family 2 protein	UDP-glucose 4-epimerase GalE	1468992	1470011	ferredoxin	1467769	1467975	((((...((..((((&)))).))...))))
M43	1	39	EQH43_RS05600	comp	144	1109364	1109221	-56	-18	-52.17	1.00755e-10	0.928571	integrase	ISL3 family transposase	1109399	1110655	surface-displayed alpha-enolase	1107779	1109083	((((((((((((((.((((((((((((((((((((((((&)))))))))))))))))))))))).))))))))))))))
M44	5	39	EQH43_RS09670	comp	864	1894017	1893154	-175	-149	-7.85	1.79451e-07	0.292527	L-ribulose-5-phosphate 3-epimerase	3-keto-L-gulonate-6-phosphate decarboxylase UlaD	1894021	1894686	L-ribulose-5-phosphate 4-epimerase	1892448	1893152	((((((((((((..(((..((((((((&)))))))).........)))..)))).))))))))
M45	4	10	EQH43_RS02615	top	4941	499879	504819	94	100	-10.38	6.61681e-07	0.291267	bacterial Ig-like domain-containing protein	Na/Pi cotransporter family protein	497959	499590	phosphoglycerate kinase	504909	506105	(((((((&)))))))
M46	53	91	EQH43_RS05600	comp	144	1109364	1109221	-40	-1	-89.43	1.6096e-07	0.928571	integrase	ISL3 family transposase	1109399	1110655	surface-displayed alpha-enolase	1107779	1109083	((((((((...(((((((((((((((((((((((((((((&)))))))))))))))))))))))))))))..))))))))
M47	1	38	EQH43_RS08620	top	1144	1712872	1714015	-45	-8	-52.98	3.4165e-10	0.947524	transposase	trehalose operon repressor	1712005	1712715	IS1380-like element ISSpn5 family transposase	1714182	1715528	((((((((((((((((((((.(((((((((((((((((&))))))))))))))))).))))))))))))))))))))
M48	1	22	EQH43_RS07365	comp	965	1468990	1468026	-170	-148	-7.5	4.44045e-07	0.364557	glycosyltransferase family 2 protein	UDP-glucose 4-epimerase GalE	1468992	1470011	ferredoxin	1467769	1467975	((((((..........(((((((&))))))).........))))))
M49	38	44	EQH43_RS01990	top	1338	363641	364978	-31	-25	-6.09	1.93268e-06	0.329451	O-antigen polymerase	glycosyltransferase	362762	363640	hypothetical protein	365001	366422	(((((((&)))))))
M50	3	7	EQH43_RS04980	top	1692	977774	979465	-175	-171	-7.43	0.000129943	0.507633	lactose-specific PTS transporter subunit EIIC	PTS lactose/cellobiose transporter subunit IIA	977457	977774	6-phospho-beta-galactosidase	979680	981086	(((((&)))))
M52	12	20	EQH43_RS02615	top	4941	499879	504819	-150	-142	-8.1	2.94844e-05	0.502822	bacterial Ig-like domain-containing protein	Na/Pi cotransporter family protein	497959	499590	phosphoglycerate kinase	504909	506105	(((((((((&)))))))))
M53	6	13	EQH43_RS01985	top	879	362762	363640	-157	-150	-7.26	1.84703e-06	0.297319	glycosyltransferase	LicD family protein	361936	362760	O-antigen polymerase	363641	364978	((((((((&))))))))
M59	49	56	EQH43_RS04980	top	1692	977774	979465	-178	-171	-7.6	9.55288e-06	0.517374	lactose-specific PTS transporter subunit EIIC	PTS lactose/cellobiose transporter subunit IIA	977457	977774	6-phospho-beta-galactosidase	979680	981086	((((((((&))))))))
M61	34	58	EQH43_RS09040	comp	1371	1777851	1776481	-46	-21	-30.13	2.05636e-06	0.300853	MATE family efflux transporter	recombinase RecA	1778158	1779324	N-acetylmuramoyl-L-alanine amidase LytA	1775149	1776105	((((((((((((....((((((((((&))))))).)))..))))))))))))
M62	1	39	EQH43_RS08620	top	1144	1712872	1714015	-32	7	-45.13	7.89216e-08	0.643363	transposase	trehalose operon repressor	1712005	1712715	IS1380-like element ISSpn5 family transposase	1714182	1715528	((((((..(((((((((((((((((((.(((((((((((&))))))))))).)))))))))))))))))))..))))))
M63	2	18	pnp (EQH43_RS03010)	top	2214	578525	580738	-178	-158	-8.77	0.032355	0.797837	polyribonucleotide nucleotidyltransferase	methylenetetrahydrofolate reductase [NAD(P)H]	576974	577840	serine O-acetyltransferase	580754	581371	((((((....((.(((..(((&)))..))).))))))))
M64	89	94	EQH43_RS08435	top	1263	1678991	1680253	-52	-47	-7.91	1.72998e-07	0.431904	nucleobase:cation symporter-2 family protein	xanthine phosphoribosyltransferase	1678410	1678991	DpnD/PcfM family protein	1680304	1680765	((((((&))))))
M65	45	78	EQH43_RS07555	comp	2223	1504097	1501875	-24	13	-15.57	0.00289287	0.732042	bifunctional (p)ppGpp synthetase/guanosine-3',5'-bis(diphosphate) 3'-pyrophosphohydrolase	MBL fold metallo-hydrolase	1505091	1505720	D-aminoacyl-tRNA deacylase	1501402	1501845	(((.(((......(((((......(((..((((((((&)))))))).))).....)))))......))))))
M66	1	39	ruvB (EQH43_RS01515)	top	999	264554	265552	-133	-95	-151.22	0	0.950298	Holliday junction branch migration DNA helicase RuvB	type I toxin-antitoxin system Fst family toxin	264328	264420	nucleotidyltransferase family protein	265533	266105	(((((((((((((((((((((((((((((((((((((((&)))))))))))))))))))))))))))))))))))))))
M67	33	54	EQH43_RS09370	comp	2031	1843472	1841442	-10	11	-8.35	0.00580753	0.482866	bacteriocin-associated integral membrane family protein	helix-turn-helix transcriptional regulator	1843740	1844639	ABC transporter ATP-binding protein	1840799	1841440	(((((.....((((((.((((&))))..)))))).....)))))
M68	88	109	EQH43_RS02615	top	4941	499879	504819	28	50	-10.63	9.2215e-06	0.291267	bacterial Ig-like domain-containing protein	Na/Pi cotransporter family protein	497959	499590	phosphoglycerate kinase	504909	506105	((((((..(((((.(.((.((((&)))).))).)))))..))))))
M69	1	39	EQH43_RS06140	top	876	1220759	1221634	-35	4	-55.15	4.90941e-12	0.926602	IS30 family transposase	aminotransferase class I/II-fold pyridoxal phosphate-dependent enzyme	1218577	1220052	VIT1/CCC1 transporter family protein	1221630	1222208	(((((((((((((((((((((((((((((((((((((((&)))))))))))))))))))))))))))))))))))))))
M70	49	63	EQH43_RS01990	top	1338	363641	364978	12	26	-7.72	6.6653e-09	0.400486	O-antigen polymerase	glycosyltransferase	362762	363640	hypothetical protein	365001	366422	(((((((.(((((((&))))))).)))))))
M71	33	50	dnaA (EQH43_RS00005)	top	1362	1	1362	-123	-102	-7.61	3.03336e-06	0.37177	chromosomal replication initiator protein DnaA	N/A	N/A	N/A	DNA polymerase III subunit beta	1521	2657	((((((...(((((..(((.((&)).))).)))))))))))
M73	168	200	EQH43_RS08320	comp	342	1654875	1654534	-37	-7	-24.89	0.00105822	0.387178	hypothetical protein	LacI family DNA-binding transcriptional regulator	1655483	1656484	anthranilate synthase component I	1652801	1654162	(((((.((.(.((((((.(((((((((((((&))).)))))))))).)))))).)))...)))))
M74	96	106	EQH43_RS07365	comp	965	1468990	1468026	72	81	-7.17	2.13748e-07	0.361929	glycosyltransferase family 2 protein	UDP-glucose 4-epimerase GalE	1468992	1470011	ferredoxin	1467769	1467975	(((((.((((&))))..)))))
M75	57	61	EQH43_RS02520	top	1887	478518	480404	-132	-128	-8.08	1.00975e-07	0.345383	DUF4838 domain-containing protein	PTS sugar transporter subunit IIC	477194	478516	PTS lactose/cellobiose transporter subunit IIA	480572	480916	(((((&)))))
M76	80	85	EQH43_RS02615	top	4941	499879	504819	95	100	-9.91	4.08271e-06	0.503831	bacterial Ig-like domain-containing protein	Na/Pi cotransporter family protein	497959	499590	phosphoglycerate kinase	504909	506105	((((((&))))))
M77	41	46	EQH43_RS02615	top	4941	499879	504819	59	64	-9.02	1.10061e-06	0.502822	bacterial Ig-like domain-containing protein	Na/Pi cotransporter family protein	497959	499590	phosphoglycerate kinase	504909	506105	((((((&))))))
M79	49	64	EQH43_RS01990	top	1338	363641	364978	-88	-73	-7.21	9.89738e-10	0.397761	O-antigen polymerase	glycosyltransferase	362762	363640	hypothetical protein	365001	366422	(((((((((..(((((&)))))..)))))))))
M80	1	13	EQH43_RS01990	top	1338	363641	364978	-158	-147	-8.18	1.20964e-08	0.366702	O-antigen polymerase	glycosyltransferase	362762	363640	hypothetical protein	365001	366422	((((((((((((&)))))))).))))
M81	66	80	EQH43_RS02615	top	4941	499879	504819	-40	-26	-8.08	4.24014e-06	0.502822	bacterial Ig-like domain-containing protein	Na/Pi cotransporter family protein	497959	499590	phosphoglycerate kinase	504909	506105	((((((((...((((&))))...))))))))
